# Supplementary material for: Genomic adaptations of Vibrio campbellii to thermal and salinity stress: insights into marine pathogen resilience in a changing ocean
Source: BMC Genomics. 2025 Aug 8;26:736. doi: 10.1186/s12864-025-11908-z (PMC12335131; doi:10.1186/s12864-025-11908-z)
Supplement: Supplementary file 2 — Supplementary Material 2 [file 12864_2025_11908_MOESM2_ESM.xlsx]

## Sheet: Table S1
Table S1 List of primers used for gene expression analysis in Vibrio campbellii cultured under combined temperature and salinity conditions.
Genes	Sequence (5´ to 3´)	Amplicon size (bp)	Reference
16S rRNA-F	GGAAACGATGGCTAATACCG	110	Pederson et al., 2018
16S rRNA-R	GCCCTTACCTCACCAACTAG
rpsJ-F	CCAACGTATCCGTATCCGCC	192	This study
rpsJ-R	ATTTCGTACTGGTCACGTGC
ttrS-F	GCCACTTTACCCGAACTGGA	198
ttrS-R	TGCAGCGGATGCATGTCTAA
yopN-F	CAGGCGTACCTCAACGGATT	123
yopN-R	GGCTTGGTCTATCAGCGTCA
epsL-F	TGGTGGTTCGAGTGATGTGG	122
epsL-R	TACGAACTTCGCCACGTTGA
luxD-F	GGCTTGATTGCGGCAAGTCT	215
luxD-R	TCGCGAACGAACACTTCAGA
lolC-F	AATGGAGTGACTGGCGTGAG	138
lolC-R	TCACCACCATGATCAACGCA
ibpA-F	CTGGCGGTTACCCTCCATAC	133
ibpA-R	TCGCCCTTCACGATCAACAT
pspA-F	GAAGCAACAAGCGCTAGCAA	170
pspA-R	CGTTGCCTGTTTTCGCGTAT
dctP-F	TACTGAAACCAACCACGGCA	147
dctP-R	TTCACTTCTGTCGACTCCGC
cspV-F	ACGGCGGCCAAGATGTATTC	124
cspV-R	TCAGTCGCTTGAGGACCTTT
nhaA-F	TGCCTCAGGGCGTTAACTTT	141
nhaA-R	AGATGCCCAATCGAGCGTAG
flgJ-F	AGAGGGCAAAGATGGTGAGC	114
flgJ-R	GACTCAAAGCCTTCGTTCGC
Pederson DB, Dong YQ, Blue LB, Smith SV, Cao M. 2018. Water-soluble cranberry extract inhibits Vibrio cholerae biofilm formation possibly through modulating the second messenger 3 ', 5 ' - Cyclic diguanylate level. Plos One 13(11): e0207056. https://doi.org/10.1371/journal.pone.0207056

## Sheet: Table S2
Table S2 List of differentially expressed genes (DEGs) in pathogenic Vibrio campbellii HY01 cultured under combined temperature and salinity conditions.
Gene names	Predicted function	Log2FC	p-value	FDR (adjusted p-value)
30ºC vs 35ºC, 60ppt Salinity
Up-regulation genes
accD	Acetyl-coenzyme A carboxylase carboxyl transferase subunit beta	2.46847	0.00339444	0.0114713
acdA	Acyl-CoA dehydrogenase family protein	2.15249	2e-22	2.33e-20
asrA	Anaerobic sulfite reductase subunit AsrA	4.03421	0.000447975	0.00207243
atpC	F0F1 ATP synthase subunit epsilon	3.08581	8.47e-05	0.000500324
bcr	Bcr/CflA family multidrug efflux MFS transporter	2.53608	0.000910749	0.00377565
	ABC transporter ATP-binding protein	3.14786	2.61e-13	8.33e-12
ccoP	Cytochrome-c oxidase, cbb3-type subunit III	7.8353	2.38e-118	1.13e-114
cobT	Nicotinate-nucleotide--dimethylbenzimidazole phosphoribosyltransferase	3.17931	3.71e-07	3.68e-06
cspV	Cold-shock protein	3.15707	1.6e-39	6.34e-37
dctB	Signal transduction histidine kinase regulating C4-dicarboxylate transport system	2.01973	6.82e-05	0.000415025
	ABC transporter ATP-binding protein	3.78744	1.06e-09	1.81e-08
feoB	Fe(2+) transporter permease subunit FeoB	2.51347	1.2e-30	2.59e-28
flgF	Flagellar basal-body rod protein FlgF (lateral flagellar)	7.31498	8.35e-06	6.37e-05
ftsA	Cell division protein FtsA	3.28644	1.03e-05	7.69e-05
ggt	Gamma-glutamyltransferase	3.23054	1.23e-47	8.38e-45
glcB	Malate synthase G	2.55004	1.24e-25	1.84e-23
glpR	Glycerol-3-phosphate regulon repressor	5.34953	8.24e-11	1.72e-09
hrpB	ATP-dependent RNA helicase HrpB	2.18374	3.29e-13	1.02e-11
vcrD	SctV family type III secretion system export apparatus subunit VcrD	2.4837	1.37e-05	9.93e-05
kefC	Glutathione-regulated potassium-efflux system protein KefC (K(+)/H(+)antiporter)	2.01256	4.67e-10	8.49e-09
fliL	Flagellar basal body-associated protein FliL (lateral flagellar)	2.22961	0.0160841	0.0420871
lolC	Lipoprotein-releasing system transmembrane protein LolC	3.92814	0.00141036	0.0054153
lptA	Lipopolysaccharide export system protein LptA	3.70844	8.43e-06	6.4e-05
lrp	DNA-binding transcriptional regulator, Lrp family	2.68723	0.000339552	0.00164094
mlaC	Phospholipid-binding protein MlaC	3.22261	2.95e-05	0.000197756
narQ	Nitrate/nitrite two-component system sensor histidine kinase NarQ	8.9027	1.13e-62	2.69e-59
	Enoyl-CoA hydratase	2.4091	6.48e-27	1.1e-24
	Gluconate 2-dehydrogenase cytochrome c subunit	2.49115	2.52e-10	4.87e-09
	Serine/threonine protein kinase	2.18893	0.00182283	0.00676989
ppiA	Peptidyl-prolyl cis-trans isomerase A	3.96979	4.67e-09	6.83e-08
ppiC	Peptidyl-prolyl cis-trans isomerase C	2.16725	4.23e-09	6.24e-08
rnhA	Ribonuclease HI	6.04776	0.00894141	0.025995
rpmJ	50S ribosomal protein L36	2.18855	2.68e-24	3.55e-22
rpsJ	30S ribosomal protein S10	2.09755	4.21e-20	3.65e-18
rpsT	30S ribosomal protein S20	2.02291	2.73e-21	2.77e-19
	Sigma-54 dependent transcriptional regulator/response regulator	3.22595	0.000252789	0.00126927
sdaC	Serine transporter	2.36204	1.15e-25	1.77e-23
tmk	Thymidylate kinase	2.74242	6.58e-08	7.8e-07
ttrS	Tetrathionate sensor histidine kinase TtrS	5.0595	3e-23	3.87e-21
ubiB	Ubiquinone biosynthesis regulatory protein kinase UbiB	2.85849	1.58e-05	0.000113037
xseA	Exodeoxyribonuclease VII large subunit	2.82365	3.78e-07	3.74e-06
yceJ	Cytochrome B	4.90808	7.19e-18	4.57e-16
potC	Spermidine/putrescine ABC transporter permease PotC	2.3979	5.27e-26	8.67e-24
glpM	GlpM protein	2.61363	0.000556462	0.00249205
	Transporter, drug/metabolite exporter family	3.04086	1.19e-11	2.81e-10
ygdR	Putative lipoprotein YgdR	2.14038	8.37e-21	7.82e-19
yopN	Type III secretion system gatekeeper subunit	3.61947	4.53e-07	4.43e-06
yscD	Type III secretion apparatus protein, YscD/HrpQ family	2.14216	0.00423033	0.0137782
ytfJ	YtfJ family protein	2.75616	2.25e-18	1.54e-16
	Hypothetical protein	6.04776	0.00894141	0.025995
	Hypothetical protein	5.00298	1.94e-22	2.31e-20
	Hypothetical protein	4.52239	5.04e-10	9.09e-09
	N-acetyltransferase	4.38039	1.61e-22	1.96e-20
	Hypothetical protein	4.31466	1.07e-24	1.5e-22
	Nuclear transport factor 2 family protein	4.08554	6.34e-49	5.03e-46
	Hypothetical protein	4.03421	0.000447975	0.00207243
	Hypothetical protein	3.8276	8.4e-47	5.01e-44
	Hypothetical protein	3.67638	2.56e-55	3.05e-52
	Flp family type IVb pilin	3.62351	5.1e-29	9.34e-27
	Hypothetical protein	3.51936	2.11e-40	9.16e-38
	Hypothetical protein	3.4856	5.49e-54	5.24e-51
nhaP	Na(+)/H(+) antiporter NhaP	3.04732	2.16e-13	7.05e-12
	Beta-Ig-H3/fasciclin	2.93759	2.09e-11	4.75e-10
	Hypothetical protein	2.83021	1.98e-37	7.27e-35
	Choline-glycine betaine transporter	2.81225	3.59e-37	1.14e-34
	Flp pilus assembly protein, secretin CpaC	2.71598	8.95e-17	4.79e-15
	Hypothetical protein	2.62074	3.55e-06	2.94e-05
	Putative SsrA-binding protein	2.61363	0.000556462	0.00249205
	Copper chaperone PCu(A)C	2.5979	9.9e-31	2.25e-28
	DUF2986 domain-containing protein	2.4675	2.72e-06	2.31e-05
	Hypothetical protein	2.44529	0.000672116	0.00293013
	Hypothetical protein	2.44529	0.000672116	0.00293013
feoA	Ferrous iron transport protein A	2.43138	4.73e-29	9.01e-27
	Hypothetical protein	2.39223	1.12e-18	8.1e-17
	DUF3135 domain-containing protein	2.33008	2.67e-24	3.55e-22
	M23 family metallopeptidase	2.2217	0.000538084	0.002428
	MerR family DNA-binding transcriptional regulator	2.22156	9.49e-21	8.57e-19
	Hypothetical protein	2.20648	8.06e-15	3.37e-13
	TRAP transporter permease	2.16461	1.42e-21	1.47e-19
	Membrane-bound serine protease	2.12498	6.76e-23	8.48e-21
	Putative electron transfer flavoprotein-ubiquinone oxidoreductase	2.11699	1.03e-21	1.14e-19
	Hypothetical protein	2.089	0.000352577	0.00169358
	Hypothetical protein	2.04012	7.3e-13	2.1e-11
	Electron transfer flavoprotein subunit alpha/FixB family protein	2.03601	1.09e-21	1.15e-19
	Hypothetical protein	2.03465	8.87e-07	8.18e-06
	Type IV leader peptidase family; Peptidase A24	2.03266	0.000538084	0.002428
	Hypothetical protein	2.03077	4.42e-07	4.33e-06
Down-regulation genes
asnB	Aasparagine synthetase B	-2.60076	5.62e-33	1.41e-30
	Phosphinothricin N-acetyltransferase	-3.54419	0.00339444	0.0114713
bioB	Biotin synthase	-2.23629	3.06e-18	2.03e-16
	Hypothetical protein	-2.3706	1.82e-25	2.62e-23
	Class I SAM-dependent methyltransferase	-2.47775	2.55e-05	0.000174495
ctaD	Cytochrome c oxidase, subunit I	-3.8177	9.51e-10	1.65e-08
	Transcriptional regulator YheO domain protein	-2.82795	4.86e-17	2.79e-15
deaA	Chitin disaccharide deacetylase	-2.05238	5.36e-17	3.04e-15
	Lrp/AsnC family transcriptional regulator	-3.14291	2.42e-07	2.5e-06
	DEDDh 3'-5' exonuclease domain family	-4.84056	2.38e-18	1.6e-16
eamB	Cysteine/O-acetylserine efflux protein	-6.15268	0.00464265	0.0148971
fadI	3-ketoacyl-CoA thiolase FadI	-2.24181	7.51e-20	6.39e-18
flaA	Polar flagellin A	-2.70874	1.13e-34	2.98e-32
flaD	Polar flagellin D	-3.80334	2.4e-45	1.27e-42
flaF	Polar flagellin F	-3.86519	2.44e-29	4.85e-27
flaB	Polar flagellin B	-3.50484	2.75e-37	9.36e-35
flaE	Polar flagellin E	-2.13832	1.87e-12	5.28e-11
flgG	Flagellar basal body rod protein FlgG	-2.22174	1.72e-14	6.74e-13
flgH	Flagellar L-ring protein FlgH	-3.1041	4.54e-14	1.65e-12
flgJ	Flagellar rod assembly protein/muramidase FlgJ	-2.005	1.35e-12	3.82e-11
fliP	flagellar type III secretion system pore protein FliP	-7.46239	1.36e-06	1.21e-05
fliS	Flagellar protein FliS	-2.74144	2.91e-21	2.89e-19
	DNA-binding transcriptional activator, LysR family	-2.15304	0.000819566	0.00345596
glnB	Nitrogen regulatory protein P-II	-6.99164	5.33e-05	0.000331456
hcpA	Type VI secretion system effector, Hcp1 family	-2.33815	3.05e-22	3.46e-20
	MurR/RpiR family transcriptional regulator	-2.35826	0.00423033	0.0137782
hit	Histidine triade (HIT) family protein	-2.96151	1.27e-12	3.62e-11
hpdA	4-hydroxyphenylacetate decarboxylase activating enzyme	-3.47654	6.01e-21	5.85e-19
kdgK	2-dehydro-3-deoxygluconokinase	-7.06905	2.86e-05	0.000192859
luxC	Long-chain acyl-protein thioester reductase	-2.58727	3.3e-31	7.87e-29
luxD	Acyl transferase	-2.2798	9.52e-26	1.51e-23
luxM	Acyl-homoserine-lactone synthase LuxM	-2.322	1.14e-09	1.95e-08
	DNA-binding HTH domain-containing protein	-2.20863	3.39e-16	1.69e-14
manA	Class I mannose-6-phosphate isomerase	-5.83582	0.0172979	0.0447715
	Efflux RND transporter periplasmic adaptor subunit	-2.13749	0.0161862	0.0422615
mexA	Multidrug resistance protein MexA	-3.16085	0.00444385	0.0143559
napG	Ferredoxin-type protein NapG	-4.61049	1.5e-19	1.23e-17
	Sigma-54-dependent Fis family transcriptional regulator	-4.01283	4.82e-08	5.86e-07
nrdB	Ribonucleoside-diphosphate reductase, beta subunit	-2.5529	3.18e-13	9.98e-12
	Porin family protein (Outer membrane protein beta-barrel domain)	-3.58836	7.16e-35	2.01e-32
	Putative FAD dependent oxidoreductase	-2.86991	0.000103608	0.000595526
	Formate C-acetyltransferase/glycerol dehydratase family glycyl radical enzyme	-2.14754	6.24e-18	4.02e-16
pknD	Serine/threonine-protein kinase PknD	-2.02153	2.63e-10	5.06e-09
pqiA	Intermembrane transport protein PqiA	-4.16266	8.35e-19	6.12e-17
pstC	Phosphate ABC transporter, permease protein PstC	-2.22957	1.86e-11	4.35e-10
	Phosphate ABC transporter substrate-binding protein	-2.05184	3.25e-09	4.94e-08
pstS	Phosphate ABC transporter, periplasmic phosphate-binding protein	-2.34534	5.81e-16	2.77e-14
	ATP-binding protein	-2.65012	2.74e-14	1.03e-12
rsxC	Electron transport complex subunit RsxC	-2.71633	2.67e-09	4.17e-08
	Putative two-component sensor histidine kinase	-2.26199	0.00182283	0.00676989
	SgrR family transcriptional regulator	-2.18995	1.2e-05	8.85e-05
tcyC	L-cystine import ATP-binding protein TcyC	-3.94745	1.27e-07	1.41e-06
	Aminoglycoside phosphotransferase family protein	-6.82313	0.000187	0.000981338
ugpQ	Glycerophosphoryl diester phosphodiesterase	-2.64932	1.05e-08	1.44e-07
	ABC transporter ATP-binding protein	-2.31707	2.25e-13	7.3e-12
	GNAT family N-acetyltransferase	-2.2914	1.07e-07	1.22e-06
	Putative endoribonuclease L-PSP	-3.10597	2.36e-19	1.88e-17
	YdcF family protein	-2.60824	0.00106861	0.00428407
	YijD family membrane protein	-3.26483	5.63e-09	8.13e-08
	AnkB protein	-2.7034	1.43e-05	0.000103411
	Hypothetical protein	-2.14672	2.37e-06	2.03e-05
	Helix-turn-helix domain-containing protein	-3.54419	0.00339444	0.0114713
	Hypothetical protein	-3.76974	8.97e-07	8.25e-06
	DUF4156 domain-containing protein	-7.40384	2.48e-06	2.11e-05
	Outer membrane protein TolC	-2.86991	0.000103608	0.000595526
	Acylesterase/phospholipase RssA	-6.99164	5.33e-05	0.000331456
	Hypothetical protein	-2.22678	5.86e-17	3.25e-15
	Hypothetical protein	-2.04332	8.3e-10	1.45e-08
	Hypothetical protein	-2.23259	0.0419754	0.0915809
	Threonine efflux protein	-3.54419	0.00339444	0.0114713
	Cytochrome b561	-2.2562	4.73e-10	8.58e-09
	Hypothetical protein	-2.00806	1.07e-19	8.91e-18
	DMT family transporter	-8.76784	4.48e-13	1.34e-11
	Hypothetical protein	-7.98596	5.91e-08	7.1e-07
	Hypothetical protein	-3.38147	4.68e-05	0.000296294
	DUF3943 domain-containing protein	-2.27275	1.07e-21	1.15e-19
fliD	Flagellar filament capping protein FliD	-2.52341	6.3e-29	1.11e-26
flaG	Polar flagellar protein FlaG	-2.82222	4.03e-36	1.2e-33
	Hypothetical protein	-3.07782	7.78e-41	3.71e-38
	Prolyl endopeptidase	-4.438	4.74e-61	7.53e-58
	Hypothetical protein	-2.12514	0.000287197	0.00142355
fliM	Flagellar motor switch protein FliM	-6.00293	0.00894141	0.025995
	Type II secretory pathway, pseudopilin PulG	-2.05399	0.00188767	0.00697808
	DUF1293 family protein	-4.06335	2.36e-30	4.88e-28
	Type VI secretion system FHA domain protein	-3.28681	3.75e-09	5.58e-08
	Type VI secretion system accessory protein TagJ	-2.08246	2.17e-07	2.26e-06
flgK	Flagellar hook-associated protein FlgK	-2.33622	3.81e-13	1.17e-11
	Hypothetical protein	-6.82313	0.000187	0.000981338
30ºC, 30ppt vs 60 ppt Salinity
Up-regulation genes
asd	Aspartate-semialdehyde dehydrogenase	10.7578	5.87504e-33	1.50508e-31
abgT	p-aminobenzoyl-glutamate transport protein	2.10427	1.88685e-21	2.45651e-20
acsA	Acetyl-CoA synthetase	3.68517	4.75927e-59	4.36114e-57
actP	Cation/acetate symporter ActP	4.27503	1.13512e-68	1.63904e-66
adhB	L-threonine dehydrogenase	5.03984	5.8703e-94	2.7972e-91
ahpC	Alkyl hydroperoxide reductase subunit C	2.01365	5.71159e-16	5.06811e-15
	Choline dehydrogenase	3.62909	4.18734e-56	3.32544e-54
alsT	Sodium/alanine symporter	3.94415	3.12625e-61	3.10345e-59
argB	Acetylglutamate kinase	1.99638	4.27694e-10	2.31061e-09
argH	Argininosuccinate lyase	2.79319	2.67739e-34	7.37444e-33
	Glycosyltransferase family 2 protein	3.5106	3.18729e-38	1.09262e-36
	3-dehydroquinate dehydratase	2.3715	2.31642e-06	8.04636e-06
	type II 3-dehydroquinate dehydratase	2.22631	4.33388e-23	6.41334e-22
artP	Arginine ABC transporter, ATP-binding protein	3.19037	8.31314e-31	1.85972e-29
asnB	Asparagine synthase (glutamine-hydrolyzing)	2.3694	3.09347e-28	6.066e-27
	Peptidase S8 and S53	3.72398	8.06774e-48	4.57652e-46
	1-pyrroline-5-carboxylate dehydrogenase	2.65608	3.284e-34	8.99325e-33
	Sigma-54 dependent response regulator	7.69952	6.27921e-27	1.18263e-25
atpA	ATP synthase F1, alpha subunit	2.02735	4.21995e-16	3.80114e-15
atpC	F0F1 ATP synthase subunit epsilon	2.91256	5.39778e-40	2.02523e-38
atpD	FoF1-type ATP synthase, beta subunit	2.0184	1.86268e-21	2.43169e-20
atpF	F0F1 ATP synthase subunit B	2.19023	1.19978e-24	1.97137e-23
atpG	F0F1 ATP synthase subunit gamma	2.58697	8.05727e-33	2.03137e-31
bamA	Outer membrane protein assembly factor BamA	3.93578	2.34568e-11	1.43665e-10
	Outer membrane efflux protein	3.7736	1.98725e-44	9.19343e-43
	Multidrug efflux pump subunit AcrB	3.074	2.03675e-39	7.46545e-38
betA	Choline dehydrogenase	2.97156	2.82344e-41	1.0938e-39
betB	Betaine aldehyde dehydrogenase	2.61197	3.71052e-33	9.7683e-32
betI	HTH-type transcriptional regulator BetI	2.67291	1.43841e-32	3.58849e-31
	SulP family inorganic anion transporter	2.1935	3.8015e-21	4.85634e-20
bioA	Adenosylmethionine-8-amino-7-oxononanoate aminotransferase	2.5116	5.27686e-26	9.27833e-25
bioB	Biotin synthase	4.69303	4.04311e-63	4.587e-61
bioC	malonyl-ACP O-methyltransferase BioC	3.33515	5.11e-37	1.6564e-35
bioD	ATP-dependent dethiobiotin synthetase BioD	3.95609	1.08048e-61	1.17011e-59
bioF	8-amino-7-oxononanoate synthase	2.95997	5.67017e-39	2.06247e-37
	Arginyl-tRNA-protein transferase	5.08618	8.35118e-06	2.6942e-05
	TonB-dependent hemoglobin/transferrin/lactoferrin family receptor	3.14339	4.00598e-44	1.81795e-42
	TonB-dependent receptor	4.01475	1.17226e-67	1.59595e-65
	ABC transporter ATP-binding protein	2.48128	0.00118753	0.00268689
modC	Molybdenum ABC transporter ATP-binding protein ModC	3.57458	9.12761e-11	5.31051e-10
cadB	Cadaverine/lysine antiporter	2.22187	2.51323e-18	2.63199e-17
calB	Coniferyl aldehyde dehydrogenase	5.12563	1.12233e-90	4.45658e-88
carB	Carbamoyl-phosphate synthase large chain	2.39377	1.01859e-28	2.07417e-27
celA	PTS sugar transporter subunit IIB	2.1141	3.11456e-11	1.87859e-10
	Hypothetical protein	4.12635	2.75993e-65	3.37207e-63
	Outer membrane receptor for ferrienterochelin and colicins	2.15519	2.6654e-22	3.68134e-21
fhuE	TonB-dependent siderophore receptor	2.44857	1.92235e-28	3.83263e-27
cpg2	M20 Peptidase Glutamate carboxypeptidase	4.053	1.62744e-68	2.2808e-66
cpxA	Envelope stress sensor histidine kinase CpxA	2.02841	0.000273436	0.000698618
csdA	Cysteine desulfurase CsdA	2.63756	1.43161e-25	2.45381e-24
cstA	Peptide transporter CstA	2.46363	1.17618e-23	1.81964e-22
ctaD	Cytochrome C oxidase subunit I	7.13176	1.57453e-19	1.79488e-18
cutC	Copper homeostasis protein CutC	2.30605	1.88446e-24	3.04387e-23
cysG	Uroporphyrin-III C-methyltransferase	3.91441	1.53823e-39	5.68191e-38
cysK	Cysteine synthase/cystathionine beta-synthase family protein	3.52403	3.8782e-42	1.59307e-40
	Efflux RND transporter permease subunit	2.55445	1.41303e-26	2.60973e-25
	Transcriptional regulator YheO	3.00208	1.08222e-18	1.15623e-17
	Transcriptional regulator YheO	3.63879	1.82019e-34	5.07206e-33
dctM	TRAP-type C4-dicarboxylate transport system, large permease component	6.64681	8.13722e-131	9.69347e-128
dctP	C4-dicarboxylate-binding periplasmic protein	9.97961	2.09647e-213	9.98966e-210
dctQ	TRAP-type c4-dicarboxylate transport system, small permease component	9.86273	3.89268e-167	9.27431e-164
dcuC	Anaerobic C4-dicarboxylate transporter DcuC	2.8608	7.40299e-34	2.01573e-32
deaA	Chitin oligosaccharide deacetylase	2.23193	2.08563e-22	2.92295e-21
dhbA	2,3-dihydro-2,3-dihydroxybenzoate dehydrogenase	2.55726	1.37254e-23	2.0962e-22
dhbB	Isochorismate hydrolase	2.43509	6.98045e-24	1.09055e-22
dhbE	2,3-dihydroxybenzoate-AMP ligase	3.61164	2.19049e-53	1.51271e-51
entF	Enterobactin synthetase component F	2.96566	3.36881e-07	1.3019e-06
dmsC	Dimethyl sulfoxide reductase anchor subunit family protein	2.24409	5.20355e-16	4.6607e-15
	DEDDh 3'-5' exonuclease domain family	3.80478	2.15023e-26	3.85182e-25
dsbE	Thiol:disulfide interchange protein DsbE	6.47842	1.68173e-22	2.40644e-21
ecfT	Energy-coupling factor transporter transmembrane protein EcfT	3.35223	4.53154e-07	1.71371e-06
eco	Ecotin	2.5639	5.43765e-21	6.90944e-20
	GNAT family N-acetyltransferase	3.18781	1.61688e-31	3.75827e-30
emrE	DMT family transporter	2.38511	3.28998e-22	4.53085e-21
espL	Type II secretion system protein	7.38169	3.08939e-63	3.68023e-61
etfA	Electron transfer flavoprotein, alpha subunit	2.1546	0.0160841	0.029152
	Biopolymer transport protein ExbD	3.52018	7.13086e-52	4.53048e-50
	Biopolymer transport protein ExbD	3.42647	1.21739e-38	4.25991e-37
fadI	Acetyl-CoA C-acyltransferase FadI	8.83832	1.12594e-101	6.7064e-99
fdtB	DegT/DnrJ/EryC1/StrS aminotransferase family protein	2.16855	1.48065e-21	1.94361e-20
flaF	Polar flagellin F	2.12851	3.5566e-18	3.65241e-17
flaB	Polar flagellin B	2.47152	7.57469e-27	1.41543e-25
flaE	Polar flagellin E	2.80724	5.21879e-25	8.78711e-24
flgE	Flagellar hook protein FlgE	2.0865	1.6946e-22	2.4176e-21
flgF	Flagellar basal-body rod protein FlgF	2.46557	3.32868e-17	3.21727e-16
flgG	Flagellar basal body rod protein FlgG	2.90892	1.54369e-28	3.11682e-27
flgI	Flagellar P-ring protein FlgI	2.42742	4.18171e-22	5.6931e-21
flgJ	Flagellar rod assembly protein/muramidase FlgJ	2.91855	8.35437e-29	1.72331e-27
frdA	Fumarate reductase flavoprotein subunit	2.61445	1.97604e-33	5.26025e-32
fre	NAD(P)H-flavin reductase	3.94721	1.5313e-61	1.62148e-59
	PTS system fructose-specific EIIABC component	3.61592	6.60751e-42	2.6682e-40
fsaA	Fructose-6-phosphate aldolase 1	2.51637	9.85674e-25	1.63081e-23
fumC	Fumarate hydratase class II	2.19691	1.83359e-23	2.77367e-22
proV	ABC-type proline/glycine betaine transport system, ATPase component	3.26713	1.8431e-46	9.44341e-45
gltB	Ferredoxin-dependent glutamate synthase 1	4.20956	1.8301e-28	3.66404e-27
	Glycosyltransferase	5.52501	1.26331e-07	5.16711e-07
	Phosphatidyl-myo-inositol mannosyltransferase	3.0921	1.16644e-34	3.26948e-33
	Glycosyltransferase_GTB-type	2.63234	0.00961124	0.0183263
	M4 family metallopeptidase	2.54448	1.43469e-26	2.63949e-25
	Histidine decarboxylase	2.32333	5.80031e-24	9.15182e-23
hisA	1-(5-phosphoribosyl)-5-[(5-phosphoribosylamino)methylideneamino] imidazole-4-carboxamide isomerase	4.78634	2.21221e-08	9.89781e-08
	Glycyl-radical enzyme activating protein	3.18562	8.8356e-29	1.81473e-27
ibpA	Small heat shock protein	3.39929	1.70175e-46	8.81394e-45
angU	Anguibactin biosynthesis histamine N-monooxygenase AngU	2.13552	3.6412e-22	4.98573e-21
kefC	Glutathione-regulated potassium-efflux system protein KefC (K(+)/H(+)antiporter)	2.6153	5.88311e-09	2.81739e-08
kefB	Glutathione-regulated potassium-efflux system protein KefB (K(+)/H(+)antiporter) (NEM-activable K(+)/H(+) antiporter)	3.1488	4.99871e-05	0.000143747
	TPR-repeat-containing protein	4.07364	2.27512e-67	3.01138e-65
liuE	Hydroxymethylglutaryl-CoA lyase	2.78331	0.00141036	0.00315215
lutP	L-lactate permease	3.38357	6.22586e-47	3.29625e-45
luxA	Alkanal monooxygenase alpha chain	4.07787	3.30418e-69	4.92012e-67
luxB	Alkanal monooxygenase beta chain	4.17922	7.49071e-72	1.27476e-69
luxC	Long-chain acyl-protein thioester reductase	3.22939	4.12844e-47	2.26115e-45
luxD	Acyl transferase	4.68577	4.63702e-83	1.10477e-80
luxM	Acyl-homoserine-lactone synthase LuxM	2.23159	1.26373e-13	9.35039e-13
norR	Anaerobic nitric oxide reductase transcription regulator NorR	2.28097	5.84701e-24	9.19504e-23
	DNA-binding HTH domain-containing protein	2.18154	6.58447e-20	7.68995e-19
manA	Mannose-6-phosphate isomerase, class I	2.08544	0.000819566	0.00191903
mcpP	Methyl-accepting chemotaxis protein	3.09204	5.15572e-43	2.21325e-41
menA	1,4-dihydroxy-2-naphthoate polyprenyltransferase	2.03804	1.06361e-20	1.33372e-19
miaA	tRNA (adenosine(37)-N6)-dimethylallyltransferase MiaA	6.4464	1.13295e-118	8.9975e-116
nhaC	Na+/H+ antiporter NhaC	2.26773	6.81121e-20	7.93531e-19
mltC	Membrane-bound lytic murein transglycosylase C	6.77026	0.00242129	0.00517839
mraY	Phospho-N-acetylmuramoyl-pentapeptide-transferase	2.19734	9.97532e-14	7.43856e-13
	Maleylacetoacetate isomerase	2.14975	3.59699e-22	4.93938e-21
napG	Ferredoxin-type protein NapG	4.23815	7.67015e-32	1.84587e-30
napH	Ferredoxin-type protein NapH	2.12476	1.24258e-21	1.64927e-20
nifW	Nitrogenase-stabilizing/protective protein NifW	4.81981	1.34338e-50	8.20669e-49
	Sigma-54-dependent Fis family transcriptional regulator	4.946	2.45896e-16	2.2608e-15
entD	Vibriobactin synthase component D	2.92853	1.6969e-32	4.18949e-31
nrdB	Ribonucleotide-diphosphate reductase subunit beta	7.27279	8.25275e-45	3.93243e-43
nrdD	Anaerobic ribonucleoside-triphosphate reductase	2.86428	1.22478e-38	4.25991e-37
	Outer membrane protein	3.27988	3.97077e-46	1.95059e-44
opuAA	Glycine betaine transport ATP-binding protein opuAA	4.20133	3.88685e-71	6.17361e-69
opuAB	Glycine betaine transport system permease protein opuAB	3.93151	9.66686e-62	1.07122e-59
	Outer membrane protein	3.07182	1.19732e-31	2.83842e-30
	Putative FAD dependent oxidoreductase	3.22808	1.13881e-08	5.25815e-08
pdxB	Erythronate-4-phosphate dehydrogenase	7.28086	0.000352487	0.000883999
pepT	Peptidase T	2.51433	8.59304e-31	1.90446e-29
pflB	Formate C-acetyltransferase	2.10177	5.59126e-23	8.22294e-22
pflD	Pyruvate formate-lyase	2.86635	3.97538e-33	1.03512e-31
phaA	Acetyl-CoA acetyltransferase	2.13311	1.54235e-23	2.34802e-22
phaB	Acetoacetyl-CoA reductase	2.377	2.99461e-28	5.89641e-27
phaC	Class I poly(R)-hydroxyalkanoic acid synthase	2.7296	7.45057e-36	2.24696e-34
pnuC	Nicotinamide riboside transporter PnuC	3.1874	8.89881e-28	1.71671e-26
	DNA polymerase III subunit epsilon	3.50382	1.01755e-44	4.75358e-43
proC	Pyrroline-5-carboxylate reductase	2.3972	1.82808e-10	1.03086e-09
pspF	Psp operon transcriptional activator	2.17481	0.00117769	0.00267097
pstC	Phosphate ABC transporter, permease protein PstC	2.6925	5.4346e-21	6.90944e-20
pstS1	Phosphate ABC transporter, periplasmic phosphate-binding protein	3.07863	3.03084e-31	6.91003e-30
ptrB	Prolyl oligopeptidase family serine peptidase	2.05379	1.34733e-14	1.08446e-13
	Arylsulfatase	2.00359	0.0103193	0.019528
	DUF417 family protein	2.77275	4.57328e-20	5.41167e-19
	Bacteriophytochrome	6.00844	4.24226e-47	2.29709e-45
recB	Exodeoxyribonuclease V, beta subunit	5.76289	1.12935e-59	1.07627e-57
	Helix turn helix, arabinose operon control protein	2.79906	4.47861e-22	6.07994e-21
ribB	3,4-dihydroxy-2-butanone 4-phosphate synthase	3.00155	1.48286e-38	5.12017e-37
rplI	50S ribosomal protein L9	2.43453	1.41446e-29	2.9561e-28
rpsJ	30S ribosomal protein S10	4.2318	8.84088e-48	4.95609e-46
rsmG	Ribosomal RNA small subunit methyltransferase G	4.09281	0.00242129	0.00517839
	ATPase involved in DNA repair	2.04215	1.00428e-21	1.34044e-20
sapB	Peptide transport system permease protein SapB	2.91997	0.000447975	0.00110716
sapF	Peptide transport system ATP-binding protein SapF	2.09217	2.23745e-05	6.80807e-05
	Serine transporter	2.26398	2.34096e-21	3.01478e-20
sdcS	Sodium-dependent dicarboxylate transporter SdcS	3.01143	4.04623e-41	1.54242e-39
secB	Protein-export chaperone SecB	2.29139	2.0021e-26	3.61364e-25
fimA	Pilin (type 1 fimbrial protein)	3.34002	2.40595e-36	7.39635e-35
	SgrR family transcriptional regulator	2.96522	1.79222e-12	1.2062e-11
	DUF3450 domain-containing protein	2.36692	3.90612e-25	6.60024e-24
tcyC	L-cystine import ATP-binding protein TcyC	4.10079	1.5826e-14	1.26316e-13
thiC	Phosphomethylpyrimidine synthase ThiC	6.25218	9.70402e-39	3.47666e-37
thiF	Sulfur carrier protein ThiS adenylyltransferase	2.00994	3.03039e-15	2.56936e-14
	Biopolymer transport protein	2.23726	3.60555e-17	3.45683e-16
	TonB system transport protein ExbB2	2.82971	7.30379e-37	2.33574e-35
	Biopolymer transport protein ExbB/TolQ	3.60472	8.58573e-57	7.05362e-55
	TonB system transport protein ExbB2	2.30249	3.33362e-26	5.9051e-25
torY	Cytochrome c-type protein TorY	2.62916	3.87239e-33	1.01384e-31
torZ	Trimethylamine-N-oxide reductase 2	2.7081	2.9119e-35	8.56493e-34
truD	tRNA pseudouridine synthase D	2.99002	0.0246349	0.0428571
	Efflux RND transporter periplasmic adaptor subunit	2.19702	4.93899e-19	5.39777e-18
tusA	Sulfurtransferase TusA	2.09529	6.21837e-22	8.39391e-21
tyrS	Tyrosine--tRNA ligase	3.44004	1.61093e-52	1.05152e-50
ubiJ	Ubiquinone biosynthesis accessory factor UbiJ	3.87261	0.00894141	0.0171798
uspE	Universal stress protein UspE	2.6789	8.49863e-35	2.42491e-33
	Universal stress protein family	3.39719	1.30374e-51	8.17412e-50
uup	ABC transporter ATP-binding protein uup	4.97079	5.92059e-49	3.44044e-47
volA	VolA/Pla-1 family phospholipase	2.6034	5.48225e-33	1.41205e-31
xseA	Exodeoxyribonuclease VII large subunit	6.77026	0.00242129	0.00517839
ybaN	Inner membrane protein YbaN	2.64531	3.52617e-24	5.63833e-23
ycfH	Putative metal-dependent hydrolase YcfH	2.42182	6.47698e-05	0.000183162
vctD	iron chelate uptake ABC transporter permease subunit VctD	2.68144	8.48239e-31	1.88872e-29
elyC	Lipid carrier protein ElyC	5.03717	1.29729e-09	6.63972e-09
punC	Purine nucleoside transporter PunC	4.62236	1.23822e-81	2.68188e-79
yejB	Inner membrane ABC transporter permease protein YejB	2.07075	6.88838e-22	9.27207e-21
yejE	Inner membrane ABC transporter permease protein YejE	2.08345	2.63864e-22	3.65497e-21
ynfM	Permease of the major facilitator superfamily	2.69214	9.19497e-33	2.306e-31
escJ	Type III secretion apparatus lipoprotein	3.21022	0.0139512	0.025667
rimL	N-acetyltransferase	6.77026	0.00242129	0.00517839
	Hypothetical protein	6.77026	0.00242129	0.00517839
	Glycine betaine/proline/choline/ectoine transporter	6.40555	9.306e-103	6.33473e-100
	DUF4212 domain-containing protein	6.21874	2.76456e-73	5.48881e-71
thrE	Threonine/Serine exporter	5.73584	1.24618e-08	5.72617e-08
	DUF1249 family protein	5.52501	1.26331e-07	5.16711e-07
	EAL domain-containing protein	5.36512	7.44748e-07	2.72979e-06
tctA	Tripartite tricarboxylate transporter permease	5.0363	1.50095e-72	2.75077e-70
	ABC proline/glycine betaine transporter, periplasmic substrate-binding protein	5.02635	1.00992e-86	3.70174e-84
	Hypothetical protein	4.97978	1.54285e-05	4.77071e-05
	DUF3360 domain-containing protein	4.94354	1.73214e-82	3.9303e-80
	DUF2955 domain-containing protein	4.81723	2.32769e-18	2.44305e-17
tctB	Tripartite tricarboxylate transporter TctB family	4.80287	1.99498e-43	8.72118e-42
fimD	Outer membrane usher protein FimD	4.70961	1.05019e-71	1.72556e-69
	tRNA-Met	4.62459	1.49345e-13	1.09482e-12
thiI	tRNA uracil 4-sulfurtransferase ThiI	4.61827	4.30276e-84	1.07909e-81
	Hypothetical protein	4.48253	4.1078e-07	1.55966e-06
	TRAP-type mannitol/chloroaromatic compound transport system	4.45541	1.57453e-19	1.79488e-18
	YfbU family protein	4.39654	1.1167e-72	2.12843e-70
	Hypothetical protein	4.30965	7.04361e-09	3.32305e-08
	Hypothetical protein	4.28303	1.93631e-22	2.75418e-21
	Monocarboxylate 2-oxoacid-binding periplasmic protein	4.17025	5.23273e-47	2.80157e-45
	DUF294 nucleotidyltransferase-like domain-containing protein	3.93489	3.63955e-63	4.22987e-61
	Hypothetical protein	3.85748	9.96168e-05	0.000273903
	Hypothetical protein	3.84573	1.16991e-38	4.12934e-37
	Hypothetical protein	3.84303	3.12538e-61	3.10345e-59
	Hypothetical protein	3.84152	3.28721e-23	4.89485e-22
	Nucleoside recognition domain-containing protein	3.79666	6.76404e-60	6.57768e-58
	Hypothetical protein	3.79056	6.93678e-09	3.27914e-08
pulG	Type II secretory pathway, pseudopilin PulG	3.73739	1.54163e-20	1.90307e-19
luxE	Long chain fatty acid luciferin component ligase	3.7183	3.68332e-57	3.13411e-55
rimI	GNAT family N-acetyltransferase	3.71262	3.15882e-13	2.26683e-12
	Phasin family protein	3.6974	2.71079e-59	2.53273e-57
	HD-GYP domain-containing protein	3.64876	7.7155e-58	6.80822e-56
	Hypothetical protein	3.63451	2.3139e-55	1.8075e-53
gspB	Type II secretion system protein B	3.55358	0.000142819	0.000381038
	DUF3450 domain-containing protein	3.55201	2.837e-55	2.18037e-53
hipB	Helix-turn-helix transcriptional regulator	3.54502	4.812e-06	1.60344e-05
	Hypothetical protein	3.42721	3.95338e-44	1.81133e-42
	Hypothetical protein	3.42696	2.08219e-36	6.44263e-35
	Hypothetical protein	3.41556	1.07523e-36	3.34867e-35
	Hypothetical protein	3.40407	1.74235e-30	3.77378e-29
	Choline ABC transporter substrate-binding protein	3.38184	5.64752e-51	3.49486e-49
	Hypothetical protein	3.37636	2.30667e-30	4.95102e-29
	N-methylhydaintoinase A	3.36166	1.73486e-26	3.15519e-25
	Helix-turn-helix XRE-family like proteins	3.35687	2.95298e-37	9.70409e-36
	Hypothetical protein	3.3415	1.63327e-10	9.28701e-10
	Hypothetical protein	3.3374	8.8896e-45	4.19396e-43
	Hypothetical protein	3.30947	1.07756e-41	4.31476e-40
	Hypothetical protein	3.2568	1.16285e-46	6.08898e-45
	Hypothetical protein	3.23794	3.36249e-37	1.09741e-35
	DUF6482 family protein	3.22356	6.44532e-41	2.43746e-39
	FIST domain protein MJ1623	3.21022	0.0139512	0.025667
	Protein containing bacterial pre-peptidase C- domain	3.17951	9.67937e-44	4.31048e-42
	DUF1566 domain-containing protein	3.1632	7.05469e-46	3.43016e-44
	Helix-turn-helix domain-containing protein	3.15144	1.41896e-37	4.7282e-36
ebsC	Cys-tRNA(Pro) deacylase	3.13533	3.73292e-42	1.54673e-40
	Ig-like domain-containing protein	3.09347	6.45612e-42	2.62935e-40
ydeI	Periplasmic protein YdeI with OB-fold	3.04128	2.84732e-36	8.69709e-35
	Periplasmic protein TonB2	3.02837	2.0231e-42	8.45619e-41
	tRNA-Asp	3.00247	2.2753e-26	4.04545e-25
gstA	Glutathione S-transferase	2.95263	6.36816e-10	3.39421e-09
	tRNA-Leu	2.89561	1.0542e-15	9.21701e-15
	Hypothetical protein	2.85877	1.96296e-26	3.55647e-25
	Betaine/carnitine/choline family transporte	2.80345	9.65368e-29	1.97424e-27
epsG	Putative membrane protein	2.80263	2.51745e-31	5.76714e-30
	Oxidase	2.77153	3.78178e-07	1.44857e-06
	OFA family MFS transporter	2.76532	1.92543e-17	1.89168e-16
pep	Prolyl endopeptidase	2.75379	2.55191e-34	7.06968e-33
	Hypothetical protein	2.72649	8.12442e-32	1.94537e-30
	DMT family transporter	2.70835	5.51295e-12	3.5451e-11
	Hypothetical protein	2.7051	8.07661e-35	2.31838e-33
flgK	Flagellar hook-associated protein FlgK	2.69336	1.37522e-22	1.97973e-21
	Hypothetical protein	2.69115	9.88419e-34	2.66091e-32
ccoQ	Cytochrome c oxidase, Cbb3-type, CcoQ subunit	2.67296	1.13413e-34	3.19772e-33
	tRNA-Trp	2.65623	5.51295e-12	3.5451e-11
	Hypothetical protein	2.65218	1.06781e-31	2.54405e-30
	Hypothetical protein	2.63849	2.73361e-29	5.68805e-28
	DNA-binding ferritin-like protein	2.63319	3.45091e-32	8.38959e-31
	Hypothetical protein	2.6308	1.61771e-33	4.33056e-32
	Hypothetical protein	2.62448	2.11612e-26	3.80503e-25
	Na/Pi symporter	2.58712	1.53373e-26	2.81086e-25
	YnhF family membrane	2.58367	2.16468e-31	5.00715e-30
	Hypothetical protein	2.56356	4.69291e-18	4.79866e-17
	Hypothetical protein	2.55493	1.03173e-29	2.16572e-28
	Choline-glycine betaine transporter	2.53839	1.21375e-31	2.86312e-30
sseA	3-mercaptopyruvate sulfurtransferase SseA	2.53389	6.73707e-11	3.94375e-10
	Hypothetical protein	2.51442	1.22791e-17	1.22406e-16
flgL	Flagellar hook-associated protein FlgL	2.46667	2.55625e-20	3.10727e-19
	EAL domain-containing protein	2.45669	3.40374e-21	4.3599e-20
	Hypothetical protein	2.43644	4.74286e-24	7.53324e-23
	Non-ribosomal peptide synthetase	2.41826	5.43022e-28	1.06045e-26
	DUF2282 domain-containing protein	2.40345	1.27975e-21	1.69389e-20
	tRNA-Thr	2.36502	6.45362e-20	7.55565e-19
	DUF1513 domain-containing protein	2.35256	1.93125e-27	3.68095e-26
	Hypothetical protein	2.33081	1.30927e-23	2.006e-22
	Hypothetical protein	2.32939	5.6644e-16	5.03842e-15
ccoO	Cbb3-type cytochrome c oxidase subunit II	2.30105	8.64934e-27	1.60366e-25
	Hypothetical protein	2.29034	2.50589e-16	2.29626e-15
	Hypothetical protein	2.27118	2.89833e-23	4.35663e-22
	M28 family metallopeptidase	2.27021	8.19619e-25	1.36555e-23
flaG	Flagellar protein FlaG	2.26537	7.19516e-26	1.25128e-24
	Flp family type IVb pilin	2.25913	9.45135e-06	3.02863e-05
	Transport protein TonB	2.23825	1.12004e-19	1.29225e-18
grxC	Glutaredoxin family protein	2.23674	2.42207e-19	2.71557e-18
	Hypothetical protein	2.22083	7.34059e-10	3.88212e-09
dedA	Membrane integrity protein DedA	2.21726	2.61928e-18	2.72508e-17
yhbV	Peptidase family U32	2.21239	2.95724e-20	3.56741e-19
fliH	Flagellar assembly protein FliH	2.19915	9.82287e-10	5.10425e-09
	2-oxoglutarate dehydrogenase	2.1632	6.79209e-24	1.06462e-22
	Glyoxalase/dioxygenase superfamily protein	2.15963	5.01418e-06	1.66499e-05
	Putative type IV pilin	2.14909	2.33451e-08	1.03962e-07
	TelA-like protein	2.14751	3.27161e-23	4.88691e-22
	Hypothetical protein	2.13498	5.10413e-23	7.52978e-22
	Hypothetical protein	2.11751	9.62688e-23	1.40282e-21
lasB	M4 family metallopeptidase	2.08987	1.22031e-22	1.7728e-21
	Slipin family protein	2.0849	9.44404e-22	1.26407e-20
	Small neutral amino acid transporter SnatA, MarC family	2.07995	2.06098e-16	1.90691e-15
	Hypothetical protein	2.07259	2.69431e-14	2.11506e-13
	Cytochrome oxidase biogenesis protein Surf1, facilitates heme A insertion	2.06866	5.43014e-20	6.3888e-19
	Hypothetical protein	2.068	1.87717e-13	1.3677e-12
	Hypothetical protein	2.06015	2.28753e-20	2.7949e-19
	DNA mismatch repair protein	2.051	2.16695e-08	9.71358e-08
	SLC13 family permease	2.03361	1.48429e-18	1.56475e-17
	Extracellular solute-binding protein	2.03043	1.69607e-21	2.22027e-20
	tRNA-Tyr	2.02983	5.16817e-19	5.63532e-18
	Carbohydrate-selective porin, OprB family	2.00339	2.22915e-19	2.51108e-18
	DUF1566 domain-containing protein	1.99919	2.58942e-09	1.2893e-08
Down-regulation genes
accD	Acetyl-CoA carboxylase, carboxyl transferase, beta subunit	-2.99994	1.34762e-05	4.21075e-05
alaE	L-alanine exporter AlaE	-2.03413	1.46092e-06	5.18355e-06
	5-oxovalerate dehydrogenase	-2.77402	1.81656e-32	4.46182e-31
	DNA-3-methyladenine glycosylase 2 family protein	-2.17644	1.23308e-06	4.41486e-06
atpB	F0F1 ATP synthase subunit A	-6.35683	0.0139512	0.025667
bcp	Thioredoxin-dependent thiol peroxidase	-2.12123	1.34097e-22	1.93628e-21
	ArsR family transcriptional regulator	-4.09015	3.53068e-15	2.96576e-14
bioH	Putative pimeloyl-BioC--CoA transferase BioH	-2.54031	1.02608e-30	2.26356e-29
	Outer membrane receptor protein	-2.99551	2.90549e-36	8.81827e-35
cah	Carbonic anhydrase	-2.72688	7.27934e-28	1.41576e-26
	BCCT family transporter	-5.66175	4.76021e-101	2.52027e-98
	Carbonate dehydratase	-2.00689	2.14609e-20	2.62883e-19
ccoP	Cytochrome-c oxidase, cbb3-type subunit III	-6.48445	9.93973e-86	2.96017e-83
chiP	Chitoporin	-3.06823	7.73221e-30	1.63027e-28
	Class I SAM-dependent DNA methyltransferase	-2.31758	5.49761e-27	1.03953e-25
	Fructose repressor	-9.48952	1.65395e-15	1.42773e-14
cyoA	Cytochrome o ubiquinol oxidase subunit II	-3.57715	2.02083e-50	1.20366e-48
cyoC	Cytochrome o ubiquinol oxidase, subunit III	-3.46911	1.48826e-52	9.84938e-51
cyoE	Protoheme IX farnesyltransferase	-2.53602	4.96137e-26	8.7559e-25
cobA	Uroporphyrin-III C-methyltransferase	-3.2273	1.15272e-30	2.53119e-29
cysH	Phosphoadenosine phosphosulfate reductase	-6.01553	8.78212e-19	9.42496e-18
	LysR family transcriptional regulator	-4.25471	3.55231e-06	1.20733e-05
	Formate dehydrogenase region TAT target	-3.02986	2.23816e-41	8.74166e-40
	HlyD family secretion protein	-5.6123	2.03333e-30	4.38408e-29
eptA	Phosphoethanolamine transferase EptA	-3.00212	6.22461e-33	1.57767e-31
fadM	Acyl-CoA thioesterase	-2.97926	2.7678e-35	8.19165e-34
flgF	Flagellar basal-body rod protein FlgF	-6.69415	0.00444385	0.00904526
folE	GTP cyclohydrolase I	-2.53235	1.98692e-28	3.94487e-27
ftsA	Cell division protein FtsA	-6.52895	3.5375e-46	1.75585e-44
fcrX	Ferric iron uptake transcriptional regulator FcrX	-2.2194	7.21654e-25	1.20655e-23
garA	Peroxiredoxin	-3.40323	3.16223e-47	1.75209e-45
gcvH	Glycine cleavage system protein GcvH	-2.89122	1.02423e-38	3.64214e-37
ggt	Gamma-glutamyltranspeptidase	-4.95537	1.3615e-93	5.89775e-91
glgC	Glucose-1-phosphate adenylyltransferase	-3.71701	2.90813e-23	4.35763e-22
glnB	P-II family nitrogen regulator	-2.57046	8.82781e-13	6.12293e-12
glpD	Glycerol-3-phosphate dehydrogenase	-3.04913	4.80839e-43	2.08291e-41
glpF	Glycerol uptake facilitator protein GlpF	-5.06071	2.33332e-86	7.94162e-84
glpG	Rhomboid family intramembrane serine protease GlpG	-2.68354	2.155e-21	2.79349e-20
glpQ	Glycerophosphodiester phosphodiesterase	-3.21426	5.18127e-37	1.66816e-35
glpT	Glycerol-3-phosphate transporter	-3.8711	9.81468e-57	7.9266e-55
ilvY	HTH-type transcriptional activator IlvY	-2.96902	7.66802e-35	2.21443e-33
gltS	Sodium/glutamate symporter	-4.39804	6.83877e-67	8.57545e-65
gmhB	D,D-heptose 1,7-bisphosphate phosphatase	-2.11377	2.56596e-22	3.56466e-21
	Xanthine phosphoribosyltransferase	-2.17115	9.25281e-24	1.43614e-22
greA	Transcription elongation factor GreA	-2.00036	3.89276e-20	4.66056e-19
greB	Transcription elongation factor GreB	-2.62469	3.78112e-25	6.41176e-24
	M20 Peptidase aminoacylase 1 subfamily	-3.06443	1.31145e-10	7.51992e-10
hppD	4-hydroxyphenylpyruvate dioxygenase	-5.81747	4.91882e-67	6.33464e-65
	MarR family winged helix-turn-helix transcriptional regulator	-3.41844	9.60487e-28	1.84545e-26
hrpB	ATP-dependent RNA helicase HrpB	-2.32638	8.04829e-17	7.57907e-16
hupR	Hydrogenase transcriptional regulatory protein hupR1	-3.82459	0.000103608	0.000284057
	Arginase/agmatinase/formimionoglutamate hydrolase, arginase family	-2.42047	5.63978e-24	8.92809e-23
fimC	P pilus assembly protein	-7.2994	0.000142819	0.000381038
focA	Formate transporter FocA	-4.68982	8.41182e-86	2.67216e-83
escV	Type III secretory pathway, component EscV	-3.55184	3.01694e-15	2.56251e-14
	IclR family transcriptional regulator	-3.18766	1.42991e-41	5.67793e-40
	TrkA family potassium uptake protein	-2.34675	3.25942e-11	1.96348e-10
lipB	Lipoyl(octanoyl) transferase LipB	-3.43951	1.17539e-07	4.81577e-07
lolB	Outer-membrane lipoprotein LolB	-4.69579	2.39276e-13	1.73803e-12
lolC	Lipoprotein-releasing system transmembrane protein LolC	-7.40107	2.90355e-37	9.60792e-36
	Putative hemolysin	-5.19239	2.30908e-84	6.11266e-82
lptA	Lipopolysaccharide transport periplasmic protein LptA	-4.43874	1.44339e-11	9.03777e-11
	Lipid A biosynthesis lauroyl acyltransferase	-3.93319	1.02549e-34	2.90861e-33
	DNA-binding transcriptional regulator, Lrp family	-5.65957	8.09221e-37	2.57063e-35
lysC	Lysine-sensitive aspartokinase 3	-4.12508	1.85317e-69	2.8485e-67
	PLP-dependent aminotransferase family protein	-2.20609	1.19048e-24	1.96286e-23
	Maltose O-acetyltransferase	-2.54207	5.33984e-25	8.95928e-24
mcpU	Methyl-accepting chemotaxis protein	-2.6652	1.27199e-31	2.98574e-30
mdoB	Phosphoglycerol transferase I	-2.82811	6.44773e-31	1.45609e-29
mdtI	Spermidine export protein MdtI	-4.6625	6.36093e-53	4.26899e-51
mdtJ	Spermidine export protein MdtJ	-4.78111	4.3601e-55	3.24623e-53
mdtL	Multidrug resistance protein D	-2.06498	3.62949e-15	3.03413e-14
menH	2-succinyl-6-hydroxy-2, 4-cyclohexadiene-1-carboxylate synthase	-2.55799	6.54586e-23	9.59724e-22
	Alpha/beta fold hydrolase	-2.06044	2.35508e-19	2.64669e-18
mepA	Putative Na+ driven multidrug efflux pump	-4.99989	5.52839e-78	1.14534e-75
	Efflux RND transporter periplasmic adaptor subunit	-2.92568	3.80065e-14	2.9413e-13
mlaF	Phospholipid ABC transporter ATP-binding protein MlaF	-4.67422	1.49624e-24	2.44163e-23
mrdB	Peptidoglycan glycosyltransferase MrdB	-2.51547	1.16618e-20	1.45088e-19
msrA	Peptide methionine sulfoxide reductase msrA/msrB	-2.61951	6.65575e-21	8.43474e-20
mukF	Chromosome partition protein MukF	-2.1605	2.58363e-11	1.56828e-10
nanE	Putative N-acetylmannosamine-6-P epimerase	-3.10281	0.00639309	0.0126718
napA	Periplasmic nitrate reductase, large subunit	-5.84414	1.95417e-61	2.02427e-59
	NTP pyrophosphohydrolase	-2.60167	4.47486e-19	4.90177e-18
	OmpA domain protein transmembrane region-containing protein	-3.62285	2.30145e-46	1.16664e-44
ompF	Outer membrane protein N, non-specific porin	-3.03758	1.14872e-42	4.88717e-41
	Outer membrane protein	-2.03391	1.09221e-21	1.45373e-20
pdhR	Pyruvate dehydrogenase complex repressor	-2.30944	1.57768e-26	2.88032e-25
pdxH	Pyridoxine/pyridoxamine 5'-phosphate oxidase	-2.73118	5.50361e-35	1.60888e-33
phrA	Deoxyribodipyrimidine photo-lyase	-2.03835	1.40959e-21	1.85545e-20
ppiA	Peptidyl-prolyl cis-trans isomerase A	-4.58236	1.21331e-16	1.13139e-15
traH	Type IV secretion system protein	-2.65331	0.00429585	0.00876648
mlrA	HTH-type transcriptional regulator MlrA	-2.25584	8.52022e-26	1.46566e-24
rarD	Membrane protein RarD	-2.73031	4.09048e-33	1.0593e-31
	Oligoketide cyclase/lipid transport protein	-3.62887	3.87871e-53	2.6403e-51
	Phosphoacceptor receiver domain	-4.18593	1.6359e-43	7.21765e-42
rfaH	Transcriptional activator RfaH	-2.54796	7.89291e-27	1.46913e-25
	AraC family transcriptional regulator	-2.40735	1.86019e-20	2.29038e-19
ribD	Riboflavin biosynthesis protein RibD	-2.028	5.83755e-06	1.91834e-05
rluE	Ribosomal large subunit pseudouridine synthase E	-2.44022	7.42084e-26	1.28583e-24
rnhA	Ribonuclease HI	-8.24435	9.70402e-08	3.98962e-07
	Nudix hydrolase	-2.07976	1.95555e-18	2.05699e-17
rpsO	30S ribosomal protein S15	-2.23905	1.83074e-24	2.96716e-23
	Sigma-54 dependent transcriptional regulator/response regulator	-3.89912	6.34742e-08	2.66715e-07
sapD	Peptide transport system ATP-binding protein SapD	-2.11551	2.45675e-20	2.99397e-19
sbmC	DNA gyrase inhibitor	-2.03788	9.91972e-21	1.25046e-19
	Type III secretion low calcium response chaperone LcrH/SycD	-2.61858	9.97532e-14	7.43856e-13
	TetR/AcrR family transcriptional regulator	-2.07188	4.08662e-20	4.88038e-19
	MarR family winged helix-turn-helix transcriptional regulator	-2.37017	1.0305e-17	1.03813e-16
speA	Biosynthetic arginine decarboxylase	-2.27014	6.26414e-26	1.09738e-24
speB	Agmatinase	-2.41645	2.14238e-28	4.23587e-27
speG	Diamine N-acetyltransferase	-2.03574	1.15431e-17	1.1531e-16
sprT	SprT family zinc-dependent metalloprotease	-2.34	5.60564e-16	5.00203e-15
sucC	Succinate--CoA ligase [ADP-forming] subunit beta	-5.77733	7.67282e-26	1.32467e-24
sycN	Type III secretion chaperone SycN	-4.75293	1.84384e-08	8.31998e-08
	Tetracycline efflux Na+/H+ antiporter family transporter Tet(35)	-3.75122	7.09444e-58	6.3783e-56
	Aminoglycoside phosphotransferase family protein	-3.49688	1.23936e-23	1.91119e-22
tmk	Thymidylate kinase	-2.77957	3.73252e-10	2.04196e-09
torD	Cytoplasmic chaperone TorD family protein	-2.22583	9.21253e-25	1.52954e-23
torT	TMAO reductase system periplasmic protein tort	-2.55308	7.74864e-24	1.20661e-22
trmO	tRNA (N6-threonylcarbamoyladenosine(37)-N6)-methyltransferase TrmO	-2.07436	2.56631e-19	2.85712e-18
trpB	Tryptophan synthase beta chain	-2.3745	5.41541e-05	0.000154982
	Thioredoxin	-2.07873	1.07106e-19	1.23874e-18
ttrS	Tetrathionate sensor histidine kinase TtrS	-2.71088	2.47454e-05	7.47697e-05
tupA	Extracellular tungstate binding protein	-2.83115	7.44806e-38	2.51702e-36
tusC	Sulfurtransferase complex subunit TusC	-2.79711	0.0264707	0.0458332
tusE	Sulfurtransferase TusE	-2.77899	2.12234e-22	2.96567e-21
ubiG	Ubiquinone biosynthesis O-methyltransferase	-2.06346	2.11193e-20	2.59364e-19
	Glycerophosphodiester phosphodiesterase family protein	-2.2042	2.3072e-21	2.97935e-20
exeA	Type II secretory pathway ATPase component	-4.40457	3.03057e-11	1.83257e-10
virB8	Type IV secretory pathway	-4.15195	1.36697e-05	4.26843e-05
vopS	T3SS effector adenosine monophosphate-protein transferase	-2.97556	2.02581e-25	3.44749e-24
ridA	Endoribonuclease L-PSP	-2.34422	1.62819e-14	1.29738e-13
yadG	Putative ABC transporter ATP-binding protein YadG	-3.07991	6.22296e-06	2.03657e-05
yafP	GNAT family N-acetyltransferase	-3.52902	0.00106861	0.00244805
ybaK	Cys-tRNA(Pro) deacylase	-2.99621	9.1113e-37	2.87519e-35
ybgC	Tol-pal system-associated acyl-CoA thioesterase	-5.17591	6.71824e-11	3.93757e-10
ycaD	Putative MFS-type transporter YcaD	-3.30703	1.70364e-42	7.18395e-41
cybB	Cytochrome b561	-5.80403	3.52795e-33	9.33926e-32
yciH	Stress response translation initiation inhibitor YciH	-2.19661	8.36087e-22	1.12224e-20
yciI	YciI family protein	-2.16893	1.9978e-22	2.80812e-21
frsA	Fermentation-respiration switch esterase FrsA	-4.06871	3.96678e-09	1.94462e-08
	GNAT family N-acetyltransferase	-2.11318	2.15783e-16	1.98879e-15
glpM	GlpM protein	-3.94475	1.48373e-13	1.08936e-12
	DMT family transporter	-2.19646	9.44952e-07	3.41113e-06
yhbY	Ribosome assembly RNA-binding protein YhbY	-3.00185	8.36763e-39	3.02059e-37
	OsmC family protein	-3.83347	1.11918e-53	7.95956e-52
yigZ	YigZ family protein	-2.18915	9.40948e-23	1.37534e-21
yihD	YihD family protein	-2.64564	3.9461e-32	9.54476e-31
yihI	Der GTPase-activating protein YihI	-4.24637	2.01887e-25	3.44749e-24
yjjI	YjjI family glycine radical enzyme	-3.18198	2.95353e-46	1.48143e-44
yjjW	YjjW family glycine radical enzyme activase	-3.61748	1.56819e-54	1.13219e-52
lolD	ABC transporter ATP-binding protein	-3.54887	2.47301e-10	1.37662e-09
yopN	Type III secretion system gatekeeper subunit	-2.91528	4.27605e-05	0.000124468
mnaT	L-amino acid N-acyltransferase MnaT	-3.99148	2.2935e-57	1.987e-55
vscI	Type III secretion system inner rod subunit SctI	-3.02115	3.18276e-10	1.75734e-09
vscN	Type III secretion apparatus H+-transporting two-sector ATPase	-2.9031	1.43435e-14	1.15256e-13
ytfJ	YtfJ family protein	-2.35858	2.58367e-15	2.19842e-14
hxlR	Winged helix-turn-helix transcriptional regulator	-2.77998	2.7288e-16	2.48144e-15
zapB	Cell division protein ZapB	-2.90851	1.86642e-35	5.5934e-34
zitB	Cation diffusion facilitator family transporter	-2.50236	6.79196e-31	1.52659e-29
zntR	Zn(2+)-responsive transcriptional regulator	-2.37203	1.46313e-14	1.17173e-13
fur	Fe2+/Zn2+ uptake regulation protein	-2.24079	1.07551e-06	3.86779e-06
	VF530 family DNA-binding protein	-1.99886	6.96862e-12	4.43923e-11
	Hypothetical protein	-1.99918	7.48046e-08	3.10762e-07
	Helix-turn-helix domain-containing protein	-2.00489	6.88424e-19	7.45532e-18
	YeeE/YedE family protein	-2.00892	4.58598e-08	1.9669e-07
	MerR family transcriptional regulator	-2.01391	3.5282e-18	3.63108e-17
	EAL domain-containing protein	-2.02423	5.31597e-16	4.75245e-15
	BCCT family transporter	-2.02602	7.44227e-15	6.05161e-14
	Hypothetical protein	-2.03667	3.42703e-17	3.30563e-16
	Cytochrome c553	-2.04022	0.000216832	0.000563362
	GTPase	-2.04757	1.3979e-21	1.84515e-20
	Hypothetical protein	-2.05807	6.99283e-15	5.70563e-14
	dsDNA-binding SOS-regulon protein YebG	-2.06923	1.80309e-19	2.05053e-18
	DUF294 nucleotidyltransferase-like domain-containing protein	-2.07811	1.73803e-13	1.26825e-12
	YheV family putative zinc ribbon protein	-2.08399	1.40083e-18	1.48332e-17
	ATP-dependent zinc protease	-2.08718	1.30177e-22	1.88539e-21
	DUF3622 domain-containing protein	-2.10037	6.9175e-15	5.66355e-14
	DUF6434 domain-containing protein	-2.10336	9.94354e-15	8.0443e-14
	DUF721 domain-containing protein	-2.1124	1.25983e-19	1.45002e-18
	Hypothetical protein	-2.1201	4.90552e-16	4.41034e-15
	Valyl-tRNA synthetase	-2.12315	1.10053e-17	1.10401e-16
	CesT family type III secretion system chaperone	-2.13005	5.97875e-07	2.22917e-06
	Calcium-binding protein	-2.1351	1.99309e-22	2.80812e-21
	M23 family metallopeptidase	-2.1407	6.25423e-05	0.000177389
	Peptidoglycan DD-metalloendopeptidase family protein	-2.15383	8.58475e-13	5.96302e-12
	Fe3+-citrate ABC transporter substrate-binding protein	-2.15648	3.06678e-11	1.85212e-10
	DUF6559 family protein	-2.16766	5.93378e-18	6.05449e-17
	YDG/SRA domain-containing protein	-2.17321	1.12387e-20	1.40189e-19
	Hypothetical protein	-2.17737	2.15741e-21	2.79349e-20
	YopT-type cysteine protease domain-containing protein	-2.18419	1.72695e-12	1.16557e-11
	Hypothetical protein	-2.18947	1.28157e-20	1.58615e-19
	YtjB family periplasmic protein	-2.20257	1.9447e-22	2.75789e-21
	Hypothetical protein	-2.21219	0.000305088	0.000771171
	Hypothetical protein	-2.22341	3.84165e-06	1.3001e-05
flgM	Flagellar biosynthesis anti-sigma factor FlgM	-2.22372	4.23215e-09	2.06621e-08
	DUF3861 domain-containing protein	-2.25009	1.33207e-15	1.15406e-14
	Type II secretory pathway	-2.25233	1.34614e-24	2.20424e-23
	Hemolysin	-2.25729	3.75315e-23	5.57127e-22
	Hemolysins and related proteins containing CBS domains	-2.27049	2.14263e-22	2.98527e-21
	Type VI secretion system ImpA family N-terminal domain-containing protein	-2.29077	5.57353e-22	7.54485e-21
	Hypothetical protein	-2.30686	1.75351e-24	2.8517e-23
	Hypothetical protein	-2.31141	2.77346e-18	2.8792e-17
	Hypothetical protein	-2.33076	3.8024e-14	2.9413e-13
	Hypothetical protein	-2.34194	1.38243e-10	7.91743e-10
	Hypothetical protein	-2.34302	2.04358e-07	8.12109e-07
	Hypothetical protein	-2.36665	4.33535e-10	2.33952e-09
	NYN domain-containing protein	-2.38592	6.83737e-20	7.94636e-19
sph	Sphingomyelin phosphodiesterase	-2.39205	1.02248e-06	3.67986e-06
	DUF3012 domain-containing protein	-2.41759	2.87459e-12	1.89978e-11
	Trimeric intracellular cation channel family protein	-2.41921	2.21355e-24	3.56336e-23
	SRPBCC domain-containing protein	-2.43096	1.34613e-18	1.42858e-17
	Hypothetical protein	-2.46912	1.43288e-22	2.05652e-21
	DUF2797 domain-containing protein	-2.4699	2.23963e-26	3.99695e-25
	DUF4442 domain-containing protein	-2.47126	7.83271e-28	1.51719e-26
	Winged helix-turn-helix domain-containing protein	-2.49959	4.56294e-06	1.52633e-05
	Cytochrome c4	-2.51776	1.19035e-30	2.60185e-29
	SIMPL domain-containing protein	-2.52123	6.02063e-30	1.28073e-28
	YeaC family protein	-2.52805	1.92404e-23	2.90127e-22
	Hypothetical protein	-2.5445	0.00059626	0.00143784
	Hypothetical protein	-2.5554	3.74794e-27	7.11511e-26
	Hypothetical protein	-2.5683	6.6237e-30	1.40275e-28
	Hypothetical protein	-2.57726	4.57525e-20	5.41167e-19
	Isoamylase early set domain-containing protein	-2.57806	1.43826e-28	2.9163e-27
	Glycine zipper 2TM domain-containing protein	-2.57844	6.34138e-14	4.7887e-13
	NADP-dependent 3-hydroxy acid dehydrogenase YdfG	-2.57958	7.01994e-21	8.87268e-20
mobC	Plasmid mobilization relaxosome protein MobC	-2.57992	9.32337e-18	9.47246e-17
	Putative electron transfer flavoprotein-ubiquinone oxidoreductase	-2.58072	1.57224e-31	3.67241e-30
nqrM	(Na+)-NQR maturation NqrM	-2.59335	5.72644e-19	6.22979e-18
	Hypothetical protein	-2.63466	6.0799e-33	1.54924e-31
	Hypothetical protein	-2.63562	6.8704e-26	1.19917e-24
	5S ribosomal RNA	-2.63758	1.05267e-12	7.26955e-12
	DUF6279 family lipoprotein	-2.64551	1.96693e-22	2.78113e-21
	Hypothetical protein	-2.64758	2.2644e-31	5.21249e-30
	Murein L,D-transpeptidase family protein	-2.65618	1.29496e-23	1.99047e-22
	DUF2956 domain-containing protein	-2.72005	4.27296e-31	9.69554e-30
	Integral membrane protein TerC	-2.73051	4.44293e-30	9.49352e-29
	Hypothetical protein	-2.73382	4.04272e-22	5.51964e-21
	Hypothetical protein	-2.76406	4.0614e-29	8.41415e-28
	Hypothetical protein	-2.76611	9.22343e-37	2.89143e-35
	Hypothetical protein	-2.78512	1.77621e-23	2.69543e-22
	Hypothetical protein	-2.7903	1.51429e-27	2.89783e-26
	Peptidase M19	-2.79729	3.90987e-24	6.23095e-23
	BCCT family transporter	-2.81031	3.32904e-32	8.1348e-31
	Hypothetical protein	-2.86366	0.016576	0.0299411
	16S ribosomal RNA	-2.90216	8.79394e-40	3.27368e-38
	Helix-turn-helix domain-containing protein	-2.95651	4.02367e-38	1.36948e-36
	DUF3545 family protein	-3.07955	9.32895e-34	2.52571e-32
	Hypothetical protein	-3.18611	1.21368e-13	9.02212e-13
	Hypothetical protein	-3.37271	2.13846e-35	6.36859e-34
	YscW family type III secretion system pilotin	-3.43299	2.79727e-17	2.71467e-16
	Hypothetical protein	-3.47016	1.1653e-48	6.68993e-47
	Acyl-CoA thioesterase	-3.47457	1.49862e-50	9.03912e-49
asmA	AsmA family protein	-3.48387	9.60649e-10	5.00272e-09
	Succinylglutamate desuccinylase/aspartoacylase family protein	-3.585	4.29694e-55	3.24623e-53
virK	Putative VirK protein	-3.60075	1.47512e-49	8.67773e-48
	Hypothetical protein	-3.60618	2.70397e-24	4.3382e-23
	Hypothetical protein	-3.61029	1.18844e-06	4.26426e-06
	Hypothetical protein	-3.62118	6.4238e-11	3.77894e-10
	Hypothetical protein	-3.66301	3.33292e-16	3.01354e-15
	Hypothetical protein	-3.68678	6.81249e-55	4.99408e-53
	DUF294 nucleotidyltransferase-like domain-containing protein	-3.70844	7.06429e-27	1.32525e-25
	Hypothetical protein	-3.71829	6.01777e-44	2.70516e-42
	Hypothetical protein	-3.79079	0.000165623	0.000436985
	Hypothetical protein	-3.82157	7.69747e-46	3.70489e-44
	Flp pilus assembly protein	-3.82319	4.68161e-10	2.51498e-09
	Class I type III secretion system (T3SS) chaperones	-3.92149	4.04722e-05	0.00011824
	DUF5363 family protein	-3.95239	2.5283e-05	7.62974e-05
	Glycine zipper family protein	-3.97872	1.62383e-41	6.39465e-40
	DMT family transporter	-4.13568	2.01739e-53	1.41365e-51
	Hypothetical protein	-4.136	3.63326e-52	2.33953e-50
	Oxidoreductase, 2OG-Fe(II) oxygenase family	-4.17108	1.41924e-30	3.08799e-29
	Acyl-CoA synthetase	-4.21729	6.01765e-35	1.74842e-33
	Hypothetical protein	-4.31966	1.55919e-28	3.13483e-27
phnA	Alkylphosphonate utilization operon protein PhnA	-4.56968	9.39973e-38	3.1542e-36
	Hypothetical protein	-5.08718	6.5998e-72	1.16474e-69
	Hypothetical protein	-5.14949	2.35366e-11	1.43969e-10
	DUF2760 domain-containing protein	-5.65424	3.77842e-41	1.45195e-39
	DUF1365 domain-containing protein	-6.18124	4.68115e-20	5.52121e-19
	Hypothetical protein	-6.35683	0.0139512	0.025667
	Prophage CP4-57 regulatory protein AlpA	-6.53533	0.00788025	0.0153075
	Hypothetical protein	-6.76746	0.00250381	0.0053405
	Hypothetical protein	-6.89954	1.25057e-84	3.50527e-82
malM	Maltose operon periplasmic protein precursor	-7.56913	8.47349e-05	0.000235567
	Hypothetical protein	-7.60956	4.99871e-05	0.000143747
35ºC, 30ppt vs 60 ppt Salinity
Up-regulation genes
acdA	Acyl-CoA dehydrogenase family protein	2.18608	5.64237e-24	7.79301e-23
aceB	Malate synthase A	3.43444	8.96718e-41	3.00906e-39
acsA	Acetate--CoA ligase	3.73392	3.1538e-60	2.78294e-58
actP	Cation/acetate symporter ActP	3.95402	1.41085e-60	1.29282e-58
	Aldehyde dehydrogenase (NAD) family protein	4.65276	4.03822e-85	9.16291e-83
adhB	L-threonine dehydrogenase	3.73179	1.31619e-58	1.04527e-56
adhE	Bifunctional acetaldehyde-CoA/alcohol dehydrogenase	2.70608	2.91711e-35	7.3158e-34
	Choline dehydrogenase	4.10223	1.45127e-67	1.86901e-65
alsT	Sodium/alanine symporter	2.00161	3.14365e-19	3.15358e-18
argB	Acetylglutamate kinase	2.40749	3.42338e-13	2.2224e-12
argC	N-acetyl-gamma-glutamyl-phosphate reductase	3.09315	3.63694e-26	5.89456e-25
argH	Argininosuccinate lyase	3.02883	1.1322e-39	3.62077e-38
	Glycosyltransferase family 2 protein	2.2801	1.81527e-21	2.14103e-20
	Type II 3-dehydroquinate dehydratase	2.77757	3.93752e-35	9.77201e-34
artI	Arginine ABC transporter substrate-binding protein	2.2324	4.47718e-21	5.12831e-20
artM	Arginine ABC transporter permease ArtM	2.54079	1.75899e-28	3.26132e-27
artP	Arginine ABC transporter, ATP-binding protein	4.54509	3.96149e-56	2.90408e-54
asrA	Sulfite reductase, subunit A	4.09573	2.47519e-06	7.82634e-06
	1-pyrroline-5-carboxylate dehydrogenase	3.48554	6.28792e-54	3.84128e-52
	Sigma-54 dependent response regulator	6.55951	1.63617e-11	9.32578e-11
atpC	F0F1 ATP synthase subunit epsilon	2.67879	9.54438e-35	2.33225e-33
atpD	FoF1-type ATP synthase, beta subunit	2.13928	1.01169e-23	1.35794e-22
atpF	F0F1 ATP synthase subunit B	2.7305	5.89888e-36	1.57029e-34
atpG	F0F1 ATP synthase subunit gamma	2.54277	7.00744e-32	1.50407e-30
atpH	F0F1 ATP synthase subunit delta	2.45902	4.85289e-30	9.55538e-29
bamA	Outer membrane protein assembly factor BamA	4.57855	2.75344e-15	2.10259e-14
	Tetratricopeptide repeat protein	2.28552	1.64081e-25	2.54673e-24
	Acyl-CoA dehydrogenase	2.69715	2.72105e-33	6.26368e-32
	Outer membrane efflux protein	4.87905	3.84672e-68	5.09157e-66
vmeY	Multidrug efflux RND transporter periplasmic adaptor subunit VmeY	2.7081	4.11132e-27	7.02166e-26
	Multidrug efflux pump subunit AcrB	3.06755	6.69991e-41	2.26419e-39
betA	Choline dehydrogenase	3.9736	1.75723e-66	2.20347e-64
betB	Betaine aldehyde dehydrogenase	3.81153	3.46128e-62	3.50915e-60
betI	HTH-type transcriptional regulator BetI	3.50869	8.61089e-52	4.61021e-50
	SulP family inorganic anion transporter	2.08088	6.99099e-19	6.74333e-18
bioC	malonyl-ACP O-methyltransferase BioC	2.18825	1.24244e-14	9.01099e-14
bioD	ATP-dependent dethiobiotin synthetase BioD	3.82032	2.95717e-59	2.42947e-57
	TonB-dependent hemoglobin/transferrin/lactoferrin family receptor	2.291	3.26958e-26	5.33547e-25
	TonB-dependent receptor	2.96306	4.3357e-41	1.47568e-39
	ABC transporter ATP-binding protein	5.45368	4.7856e-28	8.70358e-27
modC	Molybdenum ABC transporter ATP-binding protein ModC	2.63137	0.000556462	0.00126565
fimZ	Fimbriae biosynthesis transcriptional regulator FimZ	2.16204	1.54239e-14	1.10685e-13
calB	Coniferyl aldehyde dehydrogenase	4.98269	1.17697e-86	2.95173e-84
fhuE	TonB-dependent siderophore receptor	2.21122	4.49105e-24	6.29407e-23
cobT	Nicotinate-nucleotide--dimethylbenzimidazole phosphoribosyltransferase	5.9553	8.98453e-14	6.10717e-13
cpaA	Peptidase, A24 (type IV prepilin peptidase) family	2.85677	4.44124e-33	1.00774e-31
cpg2	M20 Peptidase Glutamate carboxypeptidase	2.86835	6.27795e-39	1.90538e-37
cpxA	Envelope stress sensor histidine kinase CpxA	2.88032	0.0246349	0.0408866
csdA	Cysteine desulfurase CsdA	2.79984	1.06567e-28	1.98357e-27
csdE	Cysteine desulfurase sulfur acceptor subunit CsdE	2.15781	2.90172e-19	2.94185e-18
cspD	Cold shock-like protein CspD	3.66844	1.5221e-52	8.43349e-51
cstA	Peptide transporter CstA	3.77154	1.53983e-53	9.17162e-52
ctaG	Cytochrome c oxidase assembly protein CtaG	2.28947	7.4285e-21	8.42781e-20
cyoB	Cytochrome o ubiquinol oxidase subunit I	2.90308	2.92884e-09	1.33806e-08
cysC	Adenylyl-sulfate kinase	2.565	2.53879e-26	4.15716e-25
cysD	Sulfate adenylyltransferase subunit CysD	2.56337	9.60858e-30	1.85364e-28
cysG	Uroporphyrin-III C-methyltransferase	3.10229	5.37399e-25	8.07794e-24
cysK	Cysteine synthase/cystathionine beta-synthase family protein	2.73127	1.79045e-35	4.54237e-34
cysN	Sulfate adenylyltransferase subunit I	3.51581	4.9483e-52	2.67939e-50
	Efflux RND transporter permease subunit	2.22169	8.6262e-22	1.04325e-20
	TRAP-type mannitol/chloroaromatic compound transport system, large permease component	2.1507	3.89279e-12	2.3303e-11
dctM	TRAP-type C4-dicarboxylate transport system, large permease component	7.05444	9.6269e-147	1.1468e-143
dctP	C4-dicarboxylate-binding periplasmic protein	10.3771	1.56133e-228	7.43975e-225
dctQ	TRAP-type c4-dicarboxylate transport system, small permease component	9.24029	1.21234e-180	2.88841e-177
	DEAD/DEAH box helicase	2.46362	3.51751e-30	6.95474e-29
dhbB	Isochorismate hydrolase	2.26714	1.65218e-21	1.95351e-20
dhbE	2,3-dihydroxybenzoate-AMP ligase	3.08954	1.95174e-41	6.73916e-40
entF	Enterobactin synthetase component F	4.03196	4.79413e-11	2.56386e-10
dmsC	Dimethyl sulfoxide reductase anchor subunit family protein	2.80479	7.47599e-24	1.0149e-22
dsbE	Thiol:disulfide interchange protein DsbE	6.91246	6.51625e-24	8.89683e-23
	ABC transporter ATP-binding protein	5.7111	1.52753e-16	1.25929e-15
ecfT	Energy-coupling factor transporter transmembrane protein EcfT	3.12222	4.82185e-08	1.91308e-07
	GNAT family N-acetyltransferase	3.07066	2.70687e-27	4.65641e-26
	GNAT family N-acetyltransferase	2.1018	1.20942e-18	1.15257e-17
emrE	DMT family transporter	3.0826	1.09957e-35	2.87881e-34
espL	Type II secretion system protein	3.18257	1.49442e-30	2.99197e-29
etfA	Electron transfer flavoprotein, alpha subunit	2.70854	0.00788025	0.014588
	Biopolymer transport protein ExbD	3.77131	4.37768e-55	2.93798e-53
	Biopolymer transport protein ExbD	4.57421	2.53338e-61	2.46358e-59
	Trans-2-enoyl-CoA reductase [NADH]	1.99942	8.87347e-21	9.97219e-20
	Acyl-coenzyme A dehydrogenase	2.04838	8.90693e-22	1.07447e-20
fadI	Acetyl-CoA C-acyltransferase FadI	6.93564	4.51804e-40	1.46452e-38
feoB	Ferrous iron transport protein B	2.25429	1.04445e-25	1.65343e-24
fliS	Flagellar secretion chaperone FliS	3.79147	2.01468e-08	8.25446e-08
	Glyoxalase/bleomycin resistance protein/dioxygenase	2.15688	4.52715e-19	4.48479e-18
frdA	Fumarate reductase flavoprotein subunit	2.15771	4.63436e-24	6.47587e-23
frdD	Fumarate reductase subunit FrdD	2.08632	1.25186e-22	1.60353e-21
fre	NAD(P)H-flavin reductase	2.56381	4.9813e-29	9.49436e-28
ftsI	Peptidoglycan synthetase FtsI	2.07648	0.00664724	0.0125234
proV	ABC-type proline/glycine betaine transport system, ATPase component	4.723	5.54493e-84	1.20098e-81
glcB	Malate synthase	3.40756	1.45739e-44	5.93543e-43
manB	Putative phosphomannomutase	2.81902	0.000243751	0.000587195
glpR	Glycerol-3-phosphate regulon repressor	6.83037	1.49345e-13	1.00089e-12
gltB	Ferredoxin-dependent glutamate synthase 1	6.47383	5.91969e-55	3.91769e-53
gpmI	2,3-bisphosphoglycerate-independent phosphoglycerate mutase	2.12246	3.00245e-23	3.91964e-22
grcA	Autonomous glycyl radical cofactor GrcA	2.30932	6.47994e-27	1.09882e-25
	glycosyltransferase	4.63653	2.47519e-06	7.82634e-06
	M4 family metallopeptidase	2.16122	2.1089e-19	2.15642e-18
hcp1	Hcp family type VI secretion system effector	2.67445	1.81219e-18	1.70991e-17
	LysR family transcriptional regulator	2.68612	8.85898e-30	1.73004e-28
hisA	1-(5-phosphoribosyl)-5-[(5-phosphoribosylamino)methylideneamino] imidazole-4-carboxamide isomerase	3.16051	0.00894141	0.0163429
hmgA	Homogentisate 1,2-dioxygenase	3.46	3.43443e-53	1.97169e-51
hsdM	type I restriction enzyme EcoKI M protein	2.17969	0.0443061	0.0685088
hutG	Formimidoylglutamase	2.27994	6.42208e-25	9.59285e-24
hutI	Imidazolonepropionase	3.85867	2.3099e-57	1.77527e-55
	TonB-dependent heme/hemoglobin receptor family	3.07527	5.65397e-17	4.83684e-16
iscS	IscS subfamily cysteine desulfurase	2.21744	3.77499e-25	5.72861e-24
	leucine-rich repeat-containing protein kinase family protein	2.24207	2.372e-17	2.09696e-16
kefC	Glutathione-regulated potassium-efflux system protein KefC (K(+)/H(+)antiporter)	4.3302	4.66461e-34	1.11134e-32
kefB	Glutathione-regulated potassium-efflux system protein KefB (K(+)/H(+)antiporter) (NEM-activable K(+)/H(+) antiporter)	3.48178	0.000142819	0.000355
motB	Lateral flagellar motor protein B	2.88032	0.0246349	0.0408866
	TPR-repeat-containing protein	4.01501	1.70284e-64	1.97903e-62
lcfB	Long-chain-fatty-acid--CoA ligase	2.89987	0.00444385	0.00862701
liuE	Hydroxymethylglutaryl-CoA lyase	2.70854	0.00788025	0.014588
luxA	Alkanal monooxygenase alpha chain	2.85149	4.20856e-38	1.23789e-36
luxB	Alkanal monooxygenase beta chain	3.4532	1.71425e-51	9.07599e-50
luxD	Acyl transferase	3.24495	3.03663e-43	1.14838e-41
norR	Anaerobic nitric oxide reductase transcription regulator NorR	2.13911	3.54541e-21	4.09053e-20
mcpP	Methyl-accepting chemotaxis protein	2.60203	4.12881e-31	8.44367e-30
	Multidrug efflux pump subunit AcrA (membrane-fusion protein)	2.12145	2.23745e-05	6.24206e-05
menA	1,4-dihydroxy-2-naphthoate polyprenyltransferase	2.09823	3.00402e-22	3.74717e-21
metN	Methionine import ATP-binding protein MetN	2.40034	0.0267805	0.043882
miaA	tRNA (adenosine(37)-N6)-dimethylallyltransferase MiaA	5.52794	8.29323e-88	2.1954e-85
mlaC	Phospholipid-binding protein MlaC	5.2867	3.99443e-09	1.80241e-08
mraY	Phospho-N-acetylmuramoyl-pentapeptide-transferase	2.85945	1.88506e-18	1.76817e-17
	Hydroxymethylglutaryl-coenzyme A reductase	2.1414	6.09786e-18	5.62381e-17
	Maleylacetoacetate isomerase	3.62693	4.49086e-49	2.16151e-47
napG	Ferredoxin-type protein NapG	3.7173	0.0336166	0.0536627
napH	Ferredoxin-type protein NapH	2.69564	8.87596e-34	2.09376e-32
narQ	Nitrate/nitrite two-component system sensor histidine kinase NarQ	8.9698	2.2712e-79	4.3289e-77
nhaA	Na(+)/H(+) antiporter NhaA	2.01958	6.03096e-21	6.87501e-20
nifW	Nitrogenase-stabilizing/protective protein NifW	4.55436	1.56958e-53	9.23341e-52
entD	Vibriobactin synthase component D	2.94716	3.54742e-31	7.31752e-30
	NADH:ubiquinone reductase (Na(+)-transporting) subunit B	2.88032	0.0246349	0.0408866
nrdB	Ribonucleotide-diphosphate reductase subunit beta	4.7459	3.99443e-09	1.80241e-08
oppF	Murein tripeptide/oligopeptide ABC transporter ATP binding protein OppF	2.50678	0.00572059	0.0109165
opuAA	Glycine betaine transport ATP-binding protein opuAA	5.1025	2.43233e-95	8.2786e-93
opuAB	Glycine betaine transport system permease protein opuAB	5.05936	7.01142e-92	2.22729e-89
	Enoyl-CoA hydratase	2.28725	1.4693e-25	2.29548e-24
	Outer membrane protein	4.59109	6.47456e-60	5.60932e-58
	Outer membrane protein	2.01268	3.34971e-20	3.66086e-19
pepT	Peptidase T	2.37065	6.56078e-28	1.1797e-26
	Cytochrome c oxidase, subunit II	2.67181	4.10238e-33	9.35304e-32
	Gluconate 2-dehydrogenase cytochrome c subunit	5.1	3.33101e-28	6.12829e-27
	Phospho-sugar mutase	2.24692	1.34072e-25	2.10149e-24
phaB	Acetoacetyl-CoA reductase	2.04404	1.09884e-21	1.32222e-20
phaC	Class I poly(R)-hydroxyalkanoic acid synthase	2.18009	2.19713e-24	3.17252e-23
pilV	Type IV pilus assembly protein PilV	3.10097	0.00788025	0.014588
pknD	Serine/threonine protein kinase	3.72451	5.909e-08	2.32122e-07
plc	Phosphatidylinositol-specific phospholipase C	2.18199	5.10859e-23	6.61479e-22
pntB	NAD(P) transhydrogenase subunit beta	2.46381	8.00123e-30	1.56897e-28
	DNA polymerase III subunit epsilon	2.96991	6.46193e-33	1.45241e-31
	Phosphoenolpyruvate carboxylase	2.3871	4.02267e-28	7.37231e-27
priB	Primosomal replication protein N	2.79334	2.19993e-37	6.27704e-36
proC	Pyrroline-5-carboxylate reductase	3.56504	8.31848e-12	4.86948e-11
ptsG	PTS glucose transporter subunit IIBC	2.00618	3.67227e-21	4.22666e-20
ptsH	HPr family phosphocarrier protein	2.19229	1.8119e-24	2.64304e-23
purA	Adenylosuccinate synthetase	3.29177	4.55852e-49	2.17214e-47
putA	Delta 1-pyrroline-5-carboxylate dehydrogenase	2.63333	7.7708e-34	1.84218e-32
putP	Sodium/proline symporter	2.00824	3.46089e-21	4.0027e-20
pykF	Pyruvate kinase	3.01641	1.81031e-42	6.73918e-41
	Bacteriophytochrome	3.22202	9.70402e-08	3.6815e-07
recB	Exodeoxyribonuclease V, beta subunit	6.62638	3.26043e-90	9.13881e-88
ribB	3,4-dihydroxy-2-butanone 4-phosphate synthase	3.55576	2.75339e-50	1.38104e-48
rplB	50S ribosomal protein L2	3.84376	2.95535e-63	3.20051e-61
rplC	50S ribosomal protein L3	3.55938	7.20203e-56	5.12204e-54
rplD	50S ribosomal protein L4	3.50775	1.37088e-54	8.82736e-53
rplE	50S ribosomal protein L5	2.17341	2.22853e-24	3.20814e-23
rplF	50S ribosomal protein L6	2.51661	2.40907e-31	5.12465e-30
rplI	50S ribosomal protein L9	4.15072	2.16106e-71	3.21796e-69
rplJ	50S ribosomal protein L10	2.33388	1.54694e-27	2.70999e-26
rplK	50S ribosomal protein L11	2.30032	7.98564e-27	1.34935e-25
rplL	50S ribosomal protein L7/L12	2.55622	3.50113e-32	7.58313e-31
rplO	50S ribosomal protein L15	2.91295	3.75223e-40	1.22461e-38
rplP	50S ribosomal protein L16	3.44098	6.56038e-53	3.67767e-51
rplQ	50S ribosomal protein L17	3.73057	2.92863e-60	2.633e-58
rplR	50S ribosomal protein L18	2.75834	1.31693e-36	3.64836e-35
rplT	50S ribosomal protein L20	2.18325	1.54739e-24	2.26872e-23
rplV	50S ribosomal protein L22	3.29423	3.03457e-49	1.49069e-47
rplY	50S ribosomal protein L25	2.73138	1.38551e-35	3.56863e-34
rpmC	50S ribosomal protein L29	3.33871	2.6751e-50	1.35605e-48
rpmD	50S ribosomal protein L30	3.19019	1.10821e-46	4.84461e-45
rpmH	50S ribosomal protein L34	2.227	4.72218e-25	7.12062e-24
rpoA	DNA-directed RNA polymerase subunit alpha	2.70789	1.65486e-35	4.23947e-34
rpoC	DNA-directed RNA polymerase subunit beta	2.56546	2.1254e-32	4.68867e-31
rpsC	30S ribosomal protein S3	3.53659	2.56e-55	1.74263e-53
rpsD	30S ribosomal protein S4	2.61565	1.7984e-33	4.15989e-32
rpsE	30S ribosomal protein S5	2.55695	3.33069e-32	7.2469e-31
rpsF	30S ribosomal protein S6	3.07373	6.90076e-44	2.65834e-42
rpsG	30S ribosomal protein S7	2.26775	3.43744e-26	5.59023e-25
rpsH	30S ribosomal protein S8	2.22908	1.88957e-25	2.92331e-24
rpsJ	30S ribosomal protein S10	10.0277	3.95633e-120	2.69313e-117
rpsK	30S ribosomal protein S11	2.14133	9.25361e-24	1.24911e-22
rpsL	30S ribosomal protein S12	2.2795	2.01318e-26	3.34244e-25
rpsM	30S ribosomal protein S13	2.0731	1.84337e-22	2.31759e-21
rpsN	30S ribosomal protein S14	2.34349	9.8934e-28	1.73956e-26
rpsQ	30S ribosomal protein S17	2.36433	6.55828e-28	1.1797e-26
rpsR	30S ribosomal protein S18	3.20837	4.11729e-47	1.86847e-45
rpsS	30S ribosomal protein S19	2.93039	1.56222e-40	5.20558e-39
rseA	Anti-sigma E factor	2.23794	1.26279e-21	1.51186e-20
	ATPase involved in DNA repair	2.04175	1.34576e-21	1.60314e-20
sapB	Peptide transport system permease protein SapB	4.0863	1.63617e-11	9.32578e-11
	type II and III secretion system protein family protein	2.05055	3.6756e-13	2.36999e-12
	Serine transporter	3.88374	2.16824e-59	1.81257e-57
sdcS	Sodium-dependent dicarboxylate transporter SdcS	2.80286	4.83428e-37	1.36304e-35
sdhC	Succinate dehydrogenase cytochrome b556 subunit	9.00408	4.49782e-66	5.35803e-64
secD	Protein translocase subunit SecD	2.1672	5.20346e-24	7.22872e-23
secF	Protein-export membrane protein SecF	2.52471	3.7918e-31	7.7879e-30
secY	Protein translocase subunit SecY	2.64359	4.25953e-34	1.02508e-32
fimA	Pilin (type 1 fimbrial protein)	3.51173	2.72443e-42	9.90987e-41
	DUF3450 domain-containing protein	2.29137	3.27475e-24	4.63032e-23
gumC	Exopolysaccharide export protein	3.46122	0.00141036	0.00299349
sulA	SulA-like leucine-rich domain-containing protein	2.13731	4.63347e-17	3.99972e-16
tamB	Translocation and assembly module subunit TamB	2.9518	1.27161e-13	8.58248e-13
thiC	Phosphomethylpyrimidine synthase ThiC	4.13867	9.60067e-12	5.58817e-11
thrC	Threonine synthase	2.37869	3.55265e-25	5.42576e-24
	TonB system transport protein ExbB2	3.12429	1.22251e-41	4.28327e-40
	Biopolymer transport protein ExbB/TolQ	3.81464	1.38054e-60	1.28986e-58
	TonB system transport protein ExbB2	2.68086	1.19987e-33	2.80265e-32
hlpA	Periplasmic chaperone for outer membrane proteins	2.05853	1.80648e-17	1.61196e-16
torY	Cytochrome c-type protein TorY	2.96943	4.95855e-40	1.59645e-38
torZ	Trimethylamine-N-oxide reductase 2	2.82217	8.17694e-38	2.3758e-36
trpB	Tryptophan synthase beta chain	2.14654	0.0267805	0.043882
ttrS	Tetrathionate sensor histidine kinase TtrS	6.98427	1.62221e-33	3.77066e-32
tyrS	Tyrosine--tRNA ligase	3.02959	2.26657e-42	8.37225e-41
ubiB	2-polyprenylphenol 6-hydroxylase	6.50897	4.79413e-11	2.56386e-10
ubiJ	Ubiquinone biosynthesis accessory factor UbiJ	2.92553	8.47349e-05	0.000217779
ugpA	Glycerol-3-phosphate ABC transporter, permease protein	3.28859	4.57911e-05	0.000122581
uspA	Universal stress protein A	2.16602	1.38854e-23	1.84815e-22
uspB	Universal stress protein B	2.09286	1.45692e-22	1.85621e-21
uspE	universal stress protein UspE	2.92495	2.45961e-40	8.08278e-39
	Universal stress protein family	3.70196	1.78397e-59	1.51796e-57
uup	ABC transporter ATP-binding protein uup	4.46007	3.27725e-14	2.29986e-13
volA	VolA/Pla-1 family phospholipase	3.13989	6.22741e-44	2.43226e-42
xseA	Exodeoxyribonuclease VII large subunit	9.54044	1.98699e-14	1.40893e-13
	Glutamine amidotransferase class-II	3.63969	6.93678e-09	3.04082e-08
ybaN	Inner membrane protein YbaN	2.24956	4.65698e-17	4.01275e-16
ycfH	Putative metal-dependent hydrolase YcfH	2.99882	4.82185e-08	1.91308e-07
punC	Purine nucleoside transporter PunC	2.17778	2.75119e-24	3.92497e-23
	DMT family transporter	2.08846	1.02099e-09	4.83602e-09
yneA	LysM peptidoglycan-binding domain-containing protein	2.48001	0.000165623	0.000407853
ynfM	Permease of the major facilitator superfamily	2.41144	7.4548e-28	1.32545e-26
yscD	Type III secretion apparatus protein	3.67429	1.5797e-06	5.09632e-06
escJ	Type III secretion apparatus lipoprotein	2.88032	0.0246349	0.0408866
cadA	Zinc/cadmium/lead-transporting P-type ATPase	2.8167	9.76835e-38	2.82098e-36
rimL	N-acetyltransferase	11.0986	2.7682e-35	6.97908e-34
	YIP1 family protein	8.34358	2.16404e-32	4.75191e-31
	Flp family type IVb pilin	8.2607	5.12508e-61	4.88421e-59
	Hypothetical protein	8.01798	4.84013e-137	4.61264e-134
	Hypothetical protein	7.99667	1.54285e-05	4.38396e-05
thrE	Threonine/Serine exporter	7.37286	9.40652e-19	9.01852e-18
	Glycine betaine/proline/choline/ectoine transporter	7.26544	2.45348e-147	3.89695e-144
	Hypothetical protein	7.14494	1.25953e-100	5.45604e-98
	Hypothetical protein	6.88777	0.00464266	0.00899279
	Tripartite tricarboxylate transporter substrate binding protein	6.86456	5.8552e-121	4.65001e-118
	YfbU family protein	6.03875	1.33966e-118	7.97932e-116
	ABC proline/glycine betaine transporter, periplasmic substrate-binding protein	5.75358	1.16412e-108	6.16339e-106
	DUF1249 family protein	5.70359	7.44748e-07	2.50439e-06
	Flp family type IVb pilin	5.47072	2.45934e-10	1.22838e-09
	Hypothetical protein	5.10213	1.20778e-14	8.77297e-14
	tRNA-Met	5.09311	1.63617e-11	9.32578e-11
thiI	tRNA uracil 4-sulfurtransferase ThiI	4.89124	7.85927e-92	2.34059e-89
	DUF4212 domain-containing protein	4.81788	6.54745e-53	3.67767e-51
gspB	Type II secretion system protein B	4.51683	0.00242129	0.00493264
	EAL domain-containing protein	4.41501	1.54285e-05	4.38396e-05
	Choline ABC transporter substrate-binding protein	4.37216	1.61451e-75	2.84932e-73
fimD	Outer membrane usher protein FimD	4.35978	5.37297e-63	5.68937e-61
tctB	Tripartite tricarboxylate transporter TctB family	4.15001	6.71934e-33	1.50318e-31
	Monocarboxylate 2-oxoacid-binding periplasmic protein	4.08553	5.47091e-39	1.68186e-37
	Hypothetical protein	4.08032	1.29208e-21	1.54304e-20
	Hypothetical protein	4.07057	1.64415e-40	5.44055e-39
	HD-GYP domain-containing protein	3.97405	1.95078e-66	2.38345e-64
	Hypothetical protein	3.94745	3.11599e-64	3.53516e-62
	Hypothetical protein	3.93968	6.13682e-63	6.35695e-61
nhaP	Na(+)/H(+) antiporter NhaP	3.88498	1.25192e-24	1.84117e-23
	Betaine/carnitine/choline family transporte	3.83255	2.29703e-54	1.44018e-52
	Hypothetical protein	3.79952	6.10394e-62	6.05943e-60
	Copper chaperone PCu(A)C	3.76511	7.53089e-58	5.88274e-56
	Hypothetical protein	3.72441	3.34171e-47	1.53108e-45
	Helix-turn-helix domain-containing protein	3.71935	2.63511e-54	1.63069e-52
tctA	Tripartite tricarboxylate transporter permease	3.71871	1.60409e-46	6.94863e-45
	DUF3450 domain-containing protein	3.69308	3.03266e-56	2.25791e-54
	YnhF family membrane	3.66339	1.11815e-55	7.83526e-54
	Hypothetical protein	3.6543	1.01568e-07	3.84105e-07
	TAXI family TRAP transporter solute-binding subunit	3.60487	1.03483e-54	6.75472e-53
	DUF3360 domain-containing protein	3.49852	1.48205e-42	5.56061e-41
	Cytochrome c556	3.48178	0.000142819	0.000355
	Hypothetical protein	3.47284	6.22127e-47	2.74485e-45
	Hypothetical protein	3.46369	3.713e-51	1.92309e-49
	Choline-glycine betaine transporter	3.42237	2.46979e-52	1.3527e-50
	Hypothetical protein	3.3951	1.47851e-05	4.22367e-05
	Periplasmic protein TonB2	3.34228	1.58975e-48	7.42664e-47
	ABC-type multidrug transport system, ATPase and permease component	3.34089	2.45278e-24	3.50976e-23
	TRAP transporter permease	3.3288	7.70058e-46	3.27619e-44
	Hypothetical protein	3.32109	2.70647e-07	9.6674e-07
	Membrane-bound serine protease NfeD	3.30781	4.31975e-49	2.10037e-47
	Hypothetical protein	3.26438	1.58527e-10	8.15749e-10
cpaB	Flp pilus assembly protein CpaB	3.24834	6.60921e-28	1.18394e-26
	DUF294 nucleotidyltransferase-like domain-containing protein	3.23962	3.81635e-46	1.63828e-44
	Hypothetical protein	3.20429	1.09963e-30	2.21087e-29
	DUF3360 family protein	3.18661	6.91782e-44	2.65834e-42
	Slipin family protein	3.15966	1.07848e-44	4.43015e-43
	Nucleoside recognition domain-containing protein	3.14289	4.86328e-45	2.01509e-43
	Helix-turn-helix XRE-family like proteins	3.13263	3.30248e-31	6.92021e-30
	tRNA-Trp	3.11146	2.37247e-16	1.93245e-15
	DUF1566 domain-containing protein	3.09539	3.76552e-44	1.50779e-42
ccoQ	Cytochrome c oxidase, Cbb3-type, CcoQ subunit	3.08354	4.12829e-44	1.63927e-42
	Hypothetical protein	3.06528	4.37044e-24	6.14311e-23
	DUF6482 family protein	3.00226	2.28288e-36	6.21595e-35
	Hypothetical protein	2.98437	9.66629e-25	1.43489e-23
	SLC13 family permease	2.95518	2.43541e-31	5.15767e-30
	Hypothetical protein	2.95405	1.65628e-39	5.2266e-38
	Hypothetical protein	2.94298	2.30315e-08	9.41208e-08
	DUF2271 domain-containing protein	2.90308	2.92884e-09	1.33806e-08
	Hypothetical protein	2.86135	6.79984e-19	6.57226e-18
	Transport protein TonB	2.85867	1.60189e-31	3.42287e-30
rimI	GNAT family N-acetyltransferase	2.85222	2.63022e-08	1.07028e-07
	Putative transmembrane cytochrome oxidase complex biogenesis factor transmembrane protein	2.8481	7.50152e-36	1.98582e-34
	Hypothetical protein	2.81844	3.51163e-33	8.04467e-32
	Nuclear transport factor 2 family protein	2.80494	5.85088e-33	1.3213e-31
	Hypothetical protein	2.7981	4.57616e-28	8.35456e-27
	DUF4250 domain-containing protein	2.79698	4.18314e-35	1.03278e-33
	DUF1127 domain-containing protein	2.79207	9.47865e-30	1.83601e-28
	Acetyl-CoA carboxylase, carboxyltransferase component	2.79019	5.23264e-35	1.28523e-33
	DUF1513 domain-containing protein	2.77219	1.48497e-36	4.06659e-35
	Hypothetical protein	2.77114	2.50417e-17	2.20969e-16
	DUF3081 domain-containing protein	2.77011	1.44748e-36	3.98684e-35
	Hypothetical protein	2.72868	5.777e-32	1.24558e-30
	Hypothetical protein	2.68818	5.05145e-29	9.5897e-28
	Hypothetical protein	2.68078	6.81781e-20	7.23538e-19
	Hypothetical protein	2.64615	3.78178e-07	1.32501e-06
	Hypothetical protein	2.62649	1.48637e-14	1.06987e-13
fliH	Flagellar assembly protein FliH	2.6085	4.21395e-15	3.16711e-14
hutC	Histidine utilization repressor	2.60256	3.14211e-27	5.38567e-26
	Hypothetical protein	2.58339	3.43821e-31	7.12308e-30
	Transcriptional repressor	2.56573	3.76119e-25	5.72591e-24
epsG	Putative membrane protein	2.54287	2.6231e-25	4.04501e-24
fadD	Long-chain-fatty-acid--CoA ligase FadD15	2.52991	3.31124e-31	6.92021e-30
	Hypothetical protein	2.51771	4.43293e-25	6.70568e-24
	Outer membrane beta-barrel protein	2.48788	0.0139512	0.0242531
	tRNA-Asp	2.46245	1.89483e-22	2.36979e-21
	MgtC/SapB family protein	2.42442	8.66058e-27	1.45822e-25
ebsC	Cys-tRNA(Pro) deacylase	2.41389	7.91719e-28	1.40243e-26
	Protein containing bacterial pre-peptidase C- domain	2.39984	9.28895e-27	1.55852e-25
	Hypothetical protein	2.39696	2.31294e-27	3.99317e-26
	Hypothetical protein	2.39482	1.12063e-21	1.34504e-20
	Hypothetical protein	2.38682	3.0672e-21	3.56468e-20
	Phasin family protein	2.37849	2.2278e-28	4.11452e-27
	Hypothetical protein	2.36425	6.89485e-28	1.23049e-26
	Phage protein	2.35377	1.58015e-21	1.87765e-20
	DUF2189 domain-containing protein	2.35087	1.61701e-27	2.81206e-26
	Ig-like domain-containing protein	2.33994	6.0982e-26	9.71836e-25
sseA	3-mercaptopyruvate sulfurtransferase SseA	2.31467	1.76084e-12	1.07846e-11
	N-methylhydaintoinase A	2.30829	5.45649e-13	3.46669e-12
	Hypothetical protein	2.30615	1.52324e-26	2.53785e-25
	Hypothetical protein	2.29222	5.97331e-15	4.4197e-14
	WD40 repeat domain-containing protein	2.29102	0.016576	0.0285246
	Hypothetical protein	2.29086	1.99259e-13	1.32423e-12
	Metal ABC transporter permease	2.28803	0.000672116	0.0015121
	AraC-type DNA-binding domain-containing protein	2.27715	6.47495e-22	7.89083e-21
	Hypothetical protein	2.25989	3.74376e-16	3.02356e-15
	tRNA-Leu	2.25507	1.76408e-11	1.00189e-10
ccoO	Cbb3-type cytochrome c oxidase subunit II	2.24348	1.28406e-25	2.01932e-24
	Stress response UPF0229 protein YhbH	2.19932	7.98339e-25	1.18878e-23
	Hypothetical protein	2.19164	8.90692e-17	7.49849e-16
	Hypothetical protein	2.18973	5.72585e-15	4.24318e-14
	Hypothetical protein	2.18859	2.80702e-07	9.98166e-07
	Periplasmic protein Wza involved in polysaccharide export	2.18449	5.23999e-24	7.2583e-23
	Hypothetical protein	2.18258	7.59593e-21	8.59729e-20
	Hypothetical protein	2.17689	6.68397e-24	9.09975e-23
	Hypothetical protein	2.16463	0.00182283	0.00378795
	Hypothetical protein	2.16028	8.46263e-22	1.02607e-20
	Hypothetical protein	2.15799	4.66947e-23	6.06268e-22
	Putative NAD(+)--arginine ADP-ribosyltransferase Vis precursor	2.14217	1.43189e-07	5.30556e-07
	DUF3135 domain-containing protein	2.13681	3.49879e-22	4.33033e-21
luxE	Long chain fatty acid luciferin component ligase	2.11897	2.814e-21	3.27841e-20
	Class I SAM-dependent methyltransferase	2.09022	8.92487e-21	1.00064e-19
	Electron transfer flavoprotein subunit alpha/FixB family protein	2.0749	1.83555e-22	2.31386e-21
	Small neutral amino acid transporter SnatA, MarC family	2.0733	2.57086e-17	2.26018e-16
grxC	Glutaredoxin family protein	2.0668	4.88662e-14	3.4042e-13
	Hypothetical protein	2.06632	5.68603e-15	4.22024e-14
	Extracellular solute-binding protein	2.06507	6.02714e-22	7.38286e-21
	DUF4198 domain-containing protein	2.06342	1.91045e-08	7.84765e-08
	Hypothetical protein	2.05751	1.01473e-19	1.06737e-18
	DNA mismatch repair protein	2.05165	4.52997e-09	2.02679e-08
	Efflux RND transporter permease subunit	2.04839	5.54905e-22	6.83236e-21
	tRNA-Thr	2.04666	1.14783e-16	9.61235e-16
	Hypothetical protein	2.02231	6.94616e-18	6.36509e-17
feoA	Fe2+ transport protein FeoA	2.02099	2.48843e-21	2.90622e-20
	Hypothetical protein	2.02047	1.43269e-16	1.18315e-15
	DUF6162 family protein	2.00111	4.29562e-09	1.92555e-08
Down-regulation genes
aceE	Pyruvate dehydrogenase (acetyl-transferring), homodimeric type	-2.16945	2.88213e-24	4.08731e-23
	5-oxovalerate dehydrogenase	-2.5821	6.24555e-24	8.55174e-23
ampD	1,6-anhydro-N-acetylmuramyl-L-alanine amidase AmpD	-2.11463	3.7647e-17	3.2616e-16
	ABC-type dipeptide transport system, periplasmic component	-2.60067	1.71864e-13	1.14697e-12
	LysR substrate-binding domain-containing protein	-3.06996	2.89143e-42	1.04376e-40
asrC	Sulfite reductase subunit C	-2.3058	5.97875e-07	2.0422e-06
	Efflux RND transporter periplasmic adaptor subunit	-2.6433	0.000302407	0.000717256
bioH	Putative pimeloyl-BioC--CoA transferase BioH	-2.6527	8.68497e-33	1.93383e-31
	Outer membrane receptor protein	-3.37187	2.34133e-45	9.78636e-44
cydC	ABC transporter, CydDC cysteine exporter (CydDC-E) family, permease/ATP-binding protein CydC	-3.37972	4.46717e-15	3.34686e-14
appF	Oligopeptide transport ATP-binding protein AppF	-3.08134	7.45278e-13	4.70988e-12
vbsA	Response regulator VbsA	-2.6433	0.000302407	0.000717256
cah	Carbonic anhydrase	-3.28855	8.9636e-30	1.74333e-28
	BCCT family transporter	-5.03318	2.77088e-83	5.50135e-81
cheV	Chemotaxis protein CheV	-2.04187	7.88595e-21	8.9044e-20
chiP	Chitoporin	-6.30615	5.39127e-103	2.56894e-100
	Class I SAM-dependent methyltransferase	-2.95937	5.14517e-09	2.29557e-08
	Class I SAM-dependent DNA methyltransferase	-2.90494	1.70638e-39	5.34926e-38
	DMT family transporter	-2.1126	3.99665e-06	1.23502e-05
	DNA topology modulation protein	-2.71788	2.03035e-23	2.66519e-22
exsD	T3SS regulon anti-activator ExsD domain-containing protein	-2.60902	2.3334e-26	3.84728e-25
	Fructose repressor	-9.10069	2.18352e-10	1.09868e-09
cutA	Divalent cation tolerance protein CutA	-2.27558	0.00011585	0.000292697
	Cytochrome bd-I oxidase subunit CydX	-3.23554	4.27605e-05	0.000114726
cyoA	Cytochrome o ubiquinol oxidase subunit II	-3.24143	1.23445e-39	3.92145e-38
cyoC	Cytochrome o ubiquinol oxidase, subunit III	-2.32484	1.41725e-26	2.36954e-25
cyoE	Protoheme IX farnesyltransferase	-2.37658	1.55716e-23	2.06682e-22
cobA	Uroporphyrin-III C-methyltransferase	-4.35997	7.89816e-48	3.65386e-46
cysH	Phosphoadenosine phosphosulfate reductase	-3.57755	1.78398e-14	1.27065e-13
	Lrp/AsnC family transcriptional regulator	-2.77853	5.7756e-06	1.74182e-05
	Diacylglycerol kinase	-4.15153	2.80335e-34	6.81528e-33
	LysR family transcriptional regulator	-3.77987	0.00023063	0.000557844
	Peptide ABC transporter, permease protein	-2.81855	3.47028e-20	3.78217e-19
dsbE	Thiol:disulfide interchange protein DsbE	-2.45058	3.29616e-17	2.87659e-16
ebgC	Beta-galactosidase subunit beta	-2.33199	0.0131976	0.0231168
	Bifunctional 4-hydroxy-2-oxoglutarate aldolase/2-dehydro-3-deoxy-phosphogluconate aldolase	-2.42668	7.26502e-17	6.14882e-16
	Formate dehydrogenase region TAT target	-2.5326	1.0111e-30	2.04148e-29
	HlyD family secretion protein	-4.56666	8.6261e-13	5.41546e-12
eptA	Phosphoethanolamine transferase EptA	-3.12267	1.15694e-35	3.01248e-34
exsC	Class I type III secretion system (T3SS) chaperones	-2.80495	4.13172e-06	1.27511e-05
fadM	Acyl-CoA thioesterase	-2.344	1.89342e-19	1.94563e-18
fdhD	Formate dehydrogenase accessory sulfurtransferase FdhD	-2.31487	4.08538e-26	6.59893e-25
flaD	Polar flagellin	-2.05362	1.38177e-14	9.97598e-14
flgH	Flagellar basal body L-ring protein FlgH	-2.21108	1.38374e-07	5.13516e-07
fliE	Flagellar hook-basal body complex protein FliE	-3.31031	1.98164e-05	5.56095e-05
fliP	Flagellar biosynthetic protein FliP	-7.79581	2.95077e-05	8.09932e-05
fliS	Flagellar export chaperone FliS	-2.1051	1.51029e-13	1.01075e-12
folE	GTP cyclohydrolase I	-2.201	4.32389e-22	5.33765e-21
frdB	Fumarate reductase iron-sulfur protein	-2.78497	0.0250426	0.0415198
ftsA	Cell division protein FtsA	-2.14262	2.6857e-10	1.33306e-09
	Glycine cleavage system transcription activator	-2.17276	5.84849e-17	4.98884e-16
	Transcriptional regulator, LysR family	-2.0812	0.00104138	0.00226583
glmS	Glucosamine--fructose-6-phosphate aminotransferase	-2.02376	1.6205e-21	1.92082e-20
glnB	P-II family nitrogen regulator	-10.6971	2.11007e-24	3.05607e-23
glpG	Rhomboid family intramembrane serine protease GlpG	-4.59286	1.08284e-33	2.54174e-32
glpT	Glycerol-3-phosphate transporter	-2.32438	8.62542e-19	8.30305e-18
ilvY	HTH-type transcriptional activator IlvY	-3.15526	4.73324e-36	1.26707e-34
gltS	Sodium/glutamate symporter	-5.65761	7.39033e-84	1.53108e-81
	N-acetylglucosamine kinase	-2.15905	1.93188e-09	8.98087e-09
rpiR	MurR/RpiR family transcriptional regulator	-4.50785	2.25716e-16	1.84484e-15
	M20 Peptidase aminoacylase 1 subfamily	-2.63862	3.0572e-05	8.35776e-05
hinT	diadenosine tetraphosphate hydrolase	-2.56818	2.75913e-10	1.36382e-09
hppD	4-hydroxyphenylpyruvate dioxygenase	-3.82868	2.27527e-24	3.26556e-23
hupR	Hydrogenase transcriptional regulatory protein hupR1	-2.83524	0.0161862	0.0278941
	Arginase/agmatinase/formimionoglutamate hydrolase, arginase family	-4.37689	1.40471e-50	7.19725e-49
focA	Formate transporter FocA	-4.09314	1.25539e-69	1.75939e-67
qutH	Quinate utilisation oxidoreductase QutH	-2.31492	1.93841e-05	5.44927e-05
	2-dehydro-3-deoxygluconokinase	-7.79581	2.95077e-05	8.09932e-05
	IclR family transcriptional regulator	-3.84107	3.14993e-53	1.83042e-51
	TrkA family potassium uptake protein	-2.20101	2.06541e-05	5.78922e-05
	Maltoporin	-3.29717	7.62285e-31	1.54566e-29
lipB	Lipoyl(octanoyl) transferase LipB	-6.10797	5.83335e-20	6.27447e-19
lipM	Biotin/lipoate A/B protein ligase family protein	-2.79508	5.8245e-24	8.02132e-23
lolB	Outer-membrane lipoprotein LolB	-5.45905	6.12182e-22	7.47961e-21
lolC	Lipoprotein-releasing system transmembrane protein LolC	-3.81136	2.39467e-26	3.93468e-25
	Putative hemolysin	-4.31789	8.41862e-59	6.79911e-57
	Lipid A biosynthesis lauroyl acyltransferase	-2.73661	1.0075e-15	7.97469e-15
	DNA-binding transcriptional regulator, Lrp family	-2.80433	1.18956e-16	9.90953e-16
	Lrp/AsnC family transcriptional regulator	-2.34279	1.13977e-19	1.18841e-18
lysC	Lysine-sensitive aspartokinase 3	-4.32014	1.03227e-71	1.63958e-69
	PLP-dependent aminotransferase family protein	-3.02067	6.3496e-42	2.24117e-40
	Maltose O-acetyltransferase	-2.2016	6.07822e-20	6.47936e-19
malX	Putative maltose/maltodextrin-binding protein	-2.07956	0.00778622	0.0144701
mdoB	Phosphoglycerol transferase I	-2.44941	1.05091e-19	1.10057e-18
cusF	Copper/silver resistance periplasmic protein	-3.37482	1.65417e-07	6.06318e-07
mdtI	Spermidine export protein MdtI	-6.04535	2.14508e-75	3.65047e-73
mdtJ	Spermidine export protein MdtJ	-6.43071	3.35996e-85	8.00511e-83
mepA	Putative Na+ driven multidrug efflux pump	-4.87046	2.74115e-73	4.504e-71
mipA	Outer membrane scaffolding protein for murein synthesis	-6.73579	0.00788025	0.014588
mlaF	Phospholipid ABC transporter ATP-binding protein MlaF	-5.14146	4.77656e-24	6.65506e-23
	Response regulator receiver domain protein	-2.51638	2.77336e-11	1.52423e-10
	Response regulator transcription factor	-2.03902	2.14789e-21	2.51466e-20
	Response regulator receiver domain protein	-2.76513	8.06982e-06	2.37803e-05
mrdB	Rod shape-determining protein	-2.51248	4.78664e-21	5.46963e-20
	Glycosyltransferase	-2.03669	1.29145e-13	8.70406e-13
msrA	Peptide methionine sulfoxide reductase msrA/msrB	-3.22188	1.89278e-22	2.36979e-21
mukF	Chromosome partition protein MukF	-4.20099	2.12771e-21	2.49718e-20
	Sensor histidine kinase	-3.43736	5.60846e-37	1.57202e-35
	Bifunctional sugar phosphate isomerase/epimerase/4-hydroxyphenylpyruvate dioxygenase family protein	-2.64034	2.50163e-10	1.24559e-09
nirD	Nitrite reductase small subunit NirD	-7.04131	0.00141036	0.00299349
	Sigma-54-dependent Fis family transcriptional regulator	-2.78947	0.00128926	0.00276103
	NTP pyrophosphohydrolase	-2.13894	1.52795e-11	8.75082e-11
	OmpA domain protein transmembrane region-containing protein	-3.85167	8.36926e-46	3.52916e-44
	Outer membrane protein	-2.42162	9.34269e-29	1.7458e-27
ompF	Outer membrane protein N, non-specific porin	-2.85169	4.80322e-38	1.40413e-36
	Outer membrane protein	-2.35171	8.31522e-28	1.46748e-26
ompV	Outer membrane protein OmpV	-2.14843	6.87942e-14	4.73706e-13
oppB	Peptide ABC transporter, permease protein	-2.17761	9.07851e-17	7.62947e-16
oppD	Peptide ABC transporter, ATP-binding protein	-3.14996	1.00106e-24	1.48138e-23
	EAL domain-containing protein	-6.51565	0.0139512	0.0242531
pdhR	Pyruvate dehydrogenase complex repressor	-2.67791	4.04091e-34	9.77409e-33
pdxH	Pyridoxine/pyridoxamine 5'-phosphate oxidase	-2.91015	1.72592e-38	5.17234e-37
mtnN	5'-methylthioadenosine/adenosylhomocysteine nucleosidase	-2.23101	4.5664e-23	5.94506e-22
	Paraquat-inducible protein A	-4.48157	2.73583e-25	4.19171e-24
eprI	Type III secretion apparatus needle protein	-2.69103	1.33248e-12	8.19259e-12
pspA	Phage shock protein A	-5.03563	2.86341e-10	1.4139e-09
pspC	Phage shock protein C	-6.29023	7.96141e-22	9.67758e-21
traH	Type IV secretion system protein	-7.04131	0.00141036	0.00299349
rarD	Membrane protein RarD	-2.28384	6.07516e-24	8.34241e-23
	Oligoketide cyclase/lipid transport protein	-3.44604	5.93166e-49	2.79845e-47
rbsK	Ribokinase	-2.45275	5.42847e-19	5.31143e-18
	Phosphoacceptor receiver domain	-5.32411	2.04726e-54	1.30069e-52
	AraC family transcriptional regulator	-2.39475	2.99148e-19	3.02e-18
rluE	Ribosomal large subunit pseudouridine synthase E	-2.27846	2.53434e-23	3.31762e-22
	Nudix hydrolase	-2.06377	1.28851e-16	1.07151e-15
rsxC	Electron transport complex subunit RsxC	-4.30285	3.21825e-30	6.38956e-29
	Acetate uptake transporter	-2.07097	2.41298e-11	1.34478e-10
vscC	Type III secretion outer membrane pore	-3.16724	1.39152e-20	1.53842e-19
secD	Protein-export membrane protein SecD	-3.36899	5.07866e-47	2.26166e-45
secF	Protein translocase subunit SecF	-2.97864	9.06219e-36	2.38571e-34
	Peptide ABC transporter, periplasmic peptide-binding protein	-3.79495	1.63898e-55	1.13185e-53
	Type III secretion low calcium response chaperone LcrH/SycD	-2.69309	8.2658e-21	9.31124e-20
	TetR/AcrR family transcriptional regulator	-2.39004	3.6759e-17	3.19047e-16
	TetR/AcrR family transcriptional regulator	-2.12776	6.59889e-21	7.50447e-20
vscS	Type III secretion system export apparatus subunit VscS	-2.73885	2.65896e-09	1.22179e-08
speA	Biosynthetic arginine decarboxylase	-2.89761	3.80363e-39	1.1769e-37
speB	Agmatinase	-2.35259	4.12889e-27	7.02648e-26
speG	Diamine N-acetyltransferase	-2.5795	5.82508e-22	7.15374e-21
glpR	DNA-binding transcriptional regulator of sugar metabolism	-2.50186	2.13599e-30	4.25858e-29
tauB	Hydroxymethylpyrimidine transport ATP-binding protein	-2.1717	1.27444e-05	3.66916e-05
sycN	Type III secretion chaperone SycN	-3.81748	4.68244e-15	3.50264e-14
	LysR family transcriptional regulator	-2.0271	1.37722e-17	1.2382e-16
	DNA-3-methyladenine glycosylase I	-2.07429	1.99507e-21	2.34728e-20
	Tetracycline efflux Na+/H+ antiporter family transporter Tet(35)	-3.62759	8.09741e-54	4.88407e-52
	Aminoglycoside phosphotransferase family protein	-8.28869	8.97212e-07	2.98966e-06
trmO	tRNA (N6-threonylcarbamoyladenosine(37)-N6)-methyltransferase TrmO	-2.19991	1.04703e-19	1.09892e-18
tusE	Sulfurtransferase TusE	-2.37297	1.23072e-17	1.10858e-16
tyeA	Type III secretion effector delivery regulator	-4.17986	3.13234e-31	6.60425e-30
ubiG	Ubiquinone biosynthesis O-methyltransferase	-2.04361	6.02844e-20	6.4407e-19
	Glycerophosphodiester phosphodiesterase family protein	-2.50315	2.15429e-26	3.5643e-25
exeA	Type II secretory pathway ATPase component	-5.32573	1.17107e-20	1.30377e-19
vopS	T3SS effector adenosine monophosphate-protein transferase	-3.80079	1.8122e-37	5.20189e-36
	GNAT family N-acetyltransferase	-2.29435	1.44594e-08	6.04379e-08
ridA	Endoribonuclease L-PSP	-2.29269	4.7414e-10	2.30538e-09
yadG	Putative ABC transporter ATP-binding protein YadG	-2.10801	0.00778622	0.0144701
ybaK	Cys-tRNA(Pro) deacylase	-2.17573	3.69219e-21	4.23934e-20
ybgC	Tol-pal system-associated acyl-CoA thioesterase	-2.96172	0.00040416	0.000943106
ycaD	Putative MFS-type transporter YcaD	-5.10202	3.89221e-76	7.13322e-74
yccF	YccF domain-containing protein	-3.04824	2.30124e-42	8.43493e-41
cybB	Cytochrome b561	-2.09211	1.72313e-15	1.34823e-14
ceuB	Iron chelate uptake transporter	-2.09878	0.0310526	0.0499378
ceuA	Siderophore ABC transporter substrate-binding protein	-2.455	1.57102e-23	2.07942e-22
	Phosphatase/nucleotidase	-2.30764	3.29307e-21	3.81788e-20
yggP	L-sorbose 1-phosphate reductase	-2.11032	6.02672e-09	2.6639e-08
ygiW	YgiW family stress tolerance OB fold protein	-2.38815	1.94389e-11	1.10138e-10
	OsmC family protein	-3.35785	1.53538e-43	5.85287e-42
	LysR family transcriptional regulator	-2.09279	5.33752e-19	5.24398e-18
yihI	Der GTPase-activating protein YihI	-3.97067	1.41447e-11	8.13023e-11
yijD	YijD family membrane protein	-5.4893	1.77646e-38	5.29051e-37
yjjI	YjjI family glycine radical enzyme	-3.09577	4.28715e-44	1.68829e-42
yjjW	YjjW family glycine radical enzyme activase	-4.35177	3.78726e-71	5.46858e-69
lolD	ABC transporter ATP-binding protein	-2.68094	0.00128011	0.0027432
yopB	Type III secretion system translocon subunit VopB	-2.50759	5.54788e-28	1.00516e-26
mnaT	L-amino acid N-acyltransferase MnaT	-3.86681	6.42402e-50	3.18859e-48
vscN	Type III secretion apparatus H+-transporting two-sector ATPase	-2.70801	3.09385e-19	3.11017e-18
vscX	Type III secretion system protein VscX	-2.66556	5.07283e-15	3.77099e-14
zapB	Cell division protein ZapB	-3.05901	2.69967e-36	7.26777e-35
zntR	Zn(2+)-responsive transcriptional regulator	-2.50312	1.15895e-11	6.70194e-11
	Sphingomyelin phosphodiesterase	-2.14539	1.90773e-17	1.69596e-16
	Hypothetical protein	-2.83517	1.62879e-11	9.31712e-11
	Hypothetical protein	-2.1457	4.63127e-20	5.01546e-19
	Acyl-CoA synthetase	-4.91971	1.29433e-41	4.50181e-40
	Glycine zipper 2TM domain-containing protein	-2.00336	1.5369e-10	7.9257e-10
	Hypothetical protein	-3.38543	4.3859e-19	4.36301e-18
	Hypothetical protein	-2.70885	0.00128011	0.0027432
	DUF4156 domain-containing protein	-7.46733	0.00041343	0.000961912
	Hypothetical protein	-10.1118	1.86064e-98	6.81996e-96
	Hypothetical protein	-8.11644	6.44259e-06	1.92819e-05
	Outer membrane protein TolC	-2.05053	0.0110484	0.0197545
	Hypothetical protein	-2.22183	3.53275e-19	3.53646e-18
	Hypothetical protein	-1.99621	2.6695e-10	1.3264e-09
	Hypothetical protein	-2.43388	3.29874e-22	4.09336e-21
	Hypothetical protein	-2.39948	0.000218753	0.000531544
	Hypothetical protein	-3.97098	1.71346e-08	7.08738e-08
	16S ribosomal RNA	-2.24263	1.17354e-25	1.85163e-24
	Hypothetical protein	-2.5055	5.20142e-13	3.30905e-12
	Imm11 family protein	-2.44769	1.12868e-17	1.01859e-16
	Hypothetical protein	-3.98919	3.07026e-32	6.71091e-31
	Imm11 family protein	-3.28027	5.93746e-39	1.81359e-37
	PAAR-like domain-containing protein	-3.05944	1.22089e-35	3.16171e-34
tssJ	Type VI secretion system lipoprotein TssJ	-2.4356	3.94909e-24	5.56729e-23
	Hypothetical protein	-2.16578	1.85891e-19	1.91725e-18
	Type VI secretion system ImpA family N-terminal domain-containing protein	-3.69478	5.80964e-42	2.06589e-40
	Hypothetical protein	-2.30048	1.25919e-22	1.60859e-21
	Hypothetical protein	-2.83038	4.83262e-26	7.77954e-25
	Hypothetical protein	-3.992	3.37925e-31	7.03151e-30
	DUF6434 domain-containing protein	-2.44907	1.4962e-12	9.17556e-12
	Glycosyltransferase	-2.24473	4.78112e-19	4.72656e-18
	Hypothetical protein	-7.42575	0.00041343	0.000961912
	Hypothetical protein	-2.01392	1.66919e-11	9.49125e-11
	DUF2797 domain-containing protein	-2.56906	1.57663e-27	2.75188e-26
	PepSY domain-containing protein	-2.24871	2.7994e-24	3.98184e-23
	Alpha-galactosidase	-2.19954	8.69853e-24	1.17751e-22
	DUF1365 domain-containing protein	-3.92622	4.17025e-05	0.000112203
	YDG/SRA domain-containing protein	-2.31415	5.56763e-20	6.00221e-19
	Hypothetical protein	-2.06972	0.00318237	0.00634477
	Hypothetical protein	-2.49118	1.31351e-07	4.88974e-07
phnA	Alkylphosphonate utilization operon protein PhnA	-3.39222	5.2571e-26	8.43438e-25
	Class I type III secretion system (T3SS) chaperones	-8.7256	1.45508e-08	6.07134e-08
	Patatin-like phospholipase family protein	-8.14234	3.93054e-06	1.21696e-05
	Flavin reductase family protein	-2.40923	1.0155e-22	1.30428e-21
	NAD dependent epimerase/dehydratase family	-2.04134	1.93822e-19	1.98615e-18
	Helix-turn-helix domain-containing protein	-2.47736	6.85448e-26	1.08872e-24
	YscW family type III secretion system pilotin	-3.57241	2.31352e-14	1.63803e-13
	EscE/YscE/SsaE family type III secretion system needle protein co-chaperone	-2.19853	2.7577e-14	1.94673e-13
	tRNA-Ser	-7.42575	0.00041343	0.000961912
	Hypothetical TTS protein	-3.71219	3.85318e-38	1.1404e-36
vscP	Type III secretion system needle length determinant	-3.31572	1.81255e-27	3.14065e-26
cesT	CesT family type III secretion system chaperone	-3.08812	6.86848e-09	3.01644e-08
	T3SS regulon translocated regulator ExsE2	-10.1766	6.29505e-19	6.10914e-18
	DUF2057 family protein	-2.0664	6.51059e-20	6.92477e-19
	DUF1887 family protein	-2.29489	8.36376e-23	1.08004e-21
	Hypothetical protein	-4.91983	1.32031e-71	2.02944e-69
	Hypothetical protein	-2.25202	4.77692e-05	0.000127091
	Hypothetical protein	-7.04131	0.00141036	0.00299349
	Hypothetical TTS protein	-4.21429	4.8108e-10	2.33674e-09
	Helix-turn-helix domain-containing protein	-3.17966	2.12745e-39	6.62569e-38
	RNA-binding S4 domain-containing protein	-2.25207	1.89459e-19	1.94563e-18
	Hypothetical protein	-2.44416	1.94942e-11	1.1019e-10
	Hypothetical protein	-2.8938	1.07845e-06	3.55628e-06
	Peptidoglycan DD-metalloendopeptidase family protein	-2.44782	2.68254e-15	2.05503e-14
	Hypothetical protein	-2.11077	9.2521e-20	9.77523e-19
	Hypothetical protein	-2.02704	1.18796e-14	8.64215e-14
	EAL domain-containing protein	-3.7057	1.94197e-44	7.84194e-43
	DUF6279 family lipoprotein	-3.02638	4.49966e-19	4.46685e-18
	Hypothetical protein	-2.21847	3.95183e-07	1.38154e-06
	NADP-dependent 3-hydroxy acid dehydrogenase YdfG	-3.22153	1.82165e-32	4.03729e-31
	Hypothetical protein	-2.19485	1.22666e-12	7.5713e-12
	Glycine zipper family protein	-5.94869	5.22242e-56	3.77043e-54
	Hypothetical protein	-3.46081	1.94471e-14	1.38307e-13
	DMT family transporter	-4.1113	3.70285e-51	1.92309e-49
	Acyl-CoA thioesterase	-3.26258	3.68633e-42	1.3207e-40
	Hypothetical protein	-2.36744	0.0131976	0.0231168
	Hypothetical protein	-2.18078	0.0211438	0.0355631
	Inovirus Gp2 family protein	-3.54412	3.92821e-37	1.11416e-35
	Nucleotide-binding protein	-2.738	1.27016e-29	2.44045e-28
	Cytochrome c4	-5.2131	3.02886e-100	1.20271e-97
asmA	AsmA family protein	-7.23231	3.00213e-35	7.48962e-34
	DMT family transporter	-9.52166	2.85661e-13	1.87231e-12
	Type II secretory pathway, pseudopilin PulG	-2.21367	7.70258e-11	4.03327e-10
	Hypothetical protein	-2.17432	5.96852e-17	5.07857e-16
mobC	Plasmid mobilization relaxosome protein MobC	-2.68557	6.80318e-16	5.45743e-15
	Winged helix-turn-helix domain-containing protein	-8.24154	1.46665e-06	4.74768e-06
sph	Sphingomyelin phosphodiesterase	-2.33606	4.49257e-08	1.79439e-07
	Hypothetical protein	-3.88282	9.6108e-11	5.01045e-10
	Hypothetical protein	-2.29711	3.93307e-15	2.97006e-14
	Hypothetical protein	-3.4416	7.26114e-31	1.4786e-29
	LysM peptidoglycan-binding domain-containing protein	-3.08301	1.03921e-24	1.53308e-23
	YopT-type cysteine protease domain-containing protein	-2.20586	5.70078e-25	8.54221e-24
	RNA-directed DNA polymerase	-2.52846	6.05204e-26	9.67717e-25
	Hypothetical protein	-4.40192	9.44971e-57	7.14728e-55
	DUF3943 domain-containing protein	-2.65415	1.84152e-29	3.52404e-28
	Hypothetical protein	-3.02047	0.00664724	0.0125234
	EAL domain-containing protein	-2.29754	6.98771e-17	5.92463e-16
	Hypothetical protein	-2.45382	7.97458e-29	1.49602e-27
	Hypothetical protein	-2.0116	1.46099e-12	8.97116e-12
	DUF2956 domain-containing protein	-2.5911	7.54005e-29	1.42009e-27
	Iron-sulfur cluster assembly scaffold protein	-2.12754	5.48822e-19	5.35888e-18
	Gamma-glutamylcyclotransferase family protein	-2.28516	4.07863e-20	4.42703e-19
	Hypothetical protein	-2.58375	0.000296643	0.000705694
	Hypothetical protein	-2.22151	8.99309e-23	1.15816e-21
	DUF1107 domain-containing protein	-2.33047	1.94461e-24	2.82502e-23
	Putative salt-induced outer membrane protein YdiY	-2.49877	1.8138e-24	2.64304e-23
	SIMPL domain-containing protein	-2.58121	7.31658e-29	1.38347e-27
	tRNA-Met	-2.05966	2.02909e-13	1.3466e-12
	DUF5363 family protein	-3.06328	0.00664724	0.0125234
	tRNA-Met	-2.08972	3.11726e-22	3.87826e-21
	Hypothetical protein	-6.51565	0.0139512	0.0242531
fliM	Flagellar motor switch protein FliM	-7.50775	0.000243751	0.000587195
	DUF3012 domain-containing protein	-2.18589	6.27582e-18	5.7619e-17
	Hypothetical protein	-3.0552	1.26395e-13	8.54591e-13
	Hypothetical protein	-2.74767	1.32451e-12	8.15411e-12
virK	Putative VirK protein	-4.56547	5.51502e-64	6.11141e-62
	Hypothetical protein	-2.13089	1.19586e-18	1.14193e-17
	Hypothetical protein	-2.21613	1.71802e-22	2.17722e-21
	Murein L,D-transpeptidase family protein	-2.20535	1.69034e-17	1.514e-16
	Hypothetical protein	-2.79188	4.633e-34	1.10936e-32
	Hypothetical protein	-2.56565	1.49322e-25	2.32522e-24
	Hypothetical protein	-2.22914	2.21233e-18	2.07107e-17
	SDR family NAD(P)-dependent oxidoreductase	-2.80023	2.31075e-36	6.25609e-35
	Integral membrane protein TerC	-2.2222	2.25277e-20	2.48482e-19
	Oxidoreductase, 2OG-Fe(II) oxygenase family	-3.36752	1.82841e-23	2.40674e-22
	DUF2760 domain-containing protein	-5.26064	3.30005e-41	1.13128e-39
	Hypothetical protein	-2.55706	3.03617e-19	3.05864e-18
	BCCT family transporter	-2.27606	1.37647e-23	1.83722e-22
	DUF294 nucleotidyltransferase-like domain-containing protein	-3.85093	1.12134e-20	1.25133e-19
	DUF294 nucleotidyltransferase-like domain-containing protein	-2.45461	1.40585e-14	1.01345e-13
	Type II secretory pathway, pseudopilin PulG	-2.01011	0.00108952	0.0023598
	Valyl-tRNA synthetase	-2.31273	1.72311e-22	2.17788e-21
	GGDEF domain-containing protein	-2.35431	2.92564e-11	1.60607e-10
tagH	Type VI secretion system-associated FHA domain protein TagH	-2.04609	0.00141482	0.00300131
	tRNA-Leu	-2.31265	1.85804e-16	1.52648e-15
	Hypothetical protein	-2.05767	2.94726e-19	2.98168e-18
	tRNA-Leu	-2.44416	1.94942e-11	1.1019e-10
	NYN domain-containing protein	-2.79512	1.2862e-23	1.72156e-22
	DUF5991 domain-containing protein	-2.20692	2.36423e-11	1.31915e-10
	23S ribosomal RNA (partial)	-2.07735	1.55144e-22	1.97137e-21
	Hypothetical protein	-2.65117	2.70139e-25	4.1523e-24
	5S ribosomal RNA	-2.94505	3.56593e-15	2.70384e-14
	Succinylglutamate desuccinylase/aspartoacylase family protein	-3.31905	4.95827e-47	2.22888e-45
	Inovirus Gp2 family protein	-7.09535	0.000794618	0.0017652
	Hypothetical protein	-5.37629	2.37535e-68	3.23387e-66
	Cytochrome c peroxidase	-2.11734	0.000282516	0.000674105
	Hypothetical protein	-3.42151	1.38812e-17	1.24565e-16
	Hypothetical protein	-2.02645	8.67752e-20	9.18852e-19
	Hypothetical protein	-6.59283	0.0139512	0.0242531
	Hypothetical protein	-2.26412	7.50561e-13	4.73698e-12

## Sheet: Table S3
Table S3 Overlapping differentially expressed genes (DEGs) identified across four experimental conditions in Vibrio campbellii HY01.
Gene names	Predicted functions	Log2FC	P-value	FDR adjusted p-value
30ºC vs 35ºC, 30 ppt salinity
napG	Ferredoxin-type protein NapG	-4.194	4.580 x 10-5	4.295 x 10-4
	Sigma-54-dependent Fis family transcriptional regulator	3.706	3.870 x 10-10	1.190 x 10-8
rpsJ	30S ribosomal protein S10	-3.722	3.870 x 10-10	1.190 x 10-8
	Aminoglycoside phosphotransferase family protein	-3.098	1.640 x 10-29	3.060 x 10-27
ttrS	Tetrathionate sensor histidine kinase	-4.641	2.530 x 10-15	1.700 x 10-13
	Flp family type IVb pilin	-2.402	6.393 x 10-3	2.702 x 10-2
	DMT family transporter	2.394	2.320 x 10-12	1.070 x 10-10
30ºC vs 35ºC, 60 ppt salinity
napG	Ferredoxin-type protein NapG	-4.61	1.500 x 10-19	1.230 x 10-17
	Sigma-54-dependent Fis family transcriptional regulator	-4.013	4.820 x 10-8	5.860 x 10-7
rpsJ	30S ribosomal protein S10	2.098	4.210 x 10-20	3.650 x 10-18
	Aminoglycoside phosphotransferase family protein	-6.823	1.870 x 10-4	9.813 x 10-4
ttrS	Tetrathionate sensor histidine kinase	5.06	3.000 x 10-23	3.870 x 10-21
	Flp family type IVb pilin	3.624	5.100 x 10-29	9.340 x 10-27
	DMT family transporter	-8.768	4.480 x 10-13	1.340 x 10-11
30 ppt vs 60 ppt salinity, 30ºC
napG	Ferredoxin-type protein NapG	4.238	7.670 x 10-23	1.846 x 10-30
	Sigma-54-dependent Fis family transcriptional regulator	4.946	2.459 x 10-16	2.261 x 10-15
rpsJ	30S ribosomal protein S10	4.232	8.841 x 10-48	4.956 x 10-46
	Aminoglycoside phosphotransferase family protein	-3.497	1.239 x 10-23	1.911 x 10-22
ttrS	Tetrathionate sensor histidine kinase	-2.711	2.475 x 10-5	7.477 x 10-5
	Flp family type IVb pilin	2.259	9.451 x 10-6	3.029 x 10-5
	DMT family transporter	2.708	5.513 x 10-12	3.545 x 10-11
30 ppt vs 60 ppt salinity, 35ºC
napG	Ferredoxin-type protein NapG	3.717	3.362 x 10-2	5.366 x 10-2
	Sigma-54-dependent Fis family transcriptional regulator	-2.789	1.289 x 10-3	2.761 x 10-3
rpsJ	30S ribosomal protein S10	10.028	3.956 x 10-120	2.693 x 10-117
	Aminoglycoside phosphotransferase family protein	-8.289	8.972 x 10-7	2.990 x 10-6
ttrS	Tetrathionate sensor histidine kinase	6.984	1.622 x 10-33	3.771 x 10-32
	Flp family type IVb pilin	8.261	5.125 x 10-61	4.884 x 10-59
	DMT family transporter	-9.522	2.857 x 10-13	1.872 x 10-12

## Sheet: Table S4
Table S4 List of expressed genes involved in metabolic pathways, transporters, and oxidative phosphorylation in Vibrio campbellii HY01.
Gene names	Predicted function	Key Pathways	30ºC vs 35ºC, 30 ppt salinity			30ºC vs 35ºC, 60 ppt salinity			30 ppt vs 60 ppt salinity , 30ºC			30 ppt vs 60 ppt salinity , 35ºC
			Log2FC	P-value	FDR adjusted P-value	Log2FC	P-value	FDR adjusted P-value	Log2FC	P-value	FDR adjusted P-value	Log2FC	P-value	FDR adjusted P-value
Metabolic pathways involved in energy and compatible solutes productions
pgi	Glucose-6-phosphate isomerase	Glycolysis, Gluconeogenesis	0.167098	0.416454	0.615621	0.431736	0.401742	0.530571	0.724353	0.000465586	0.00114771	0.988997	1.92402e-06	6.15713e-06
fbaA	Fructose-bisphosphate aldolase, class II	Glycolysis	0.459828	0.0247643	0.0798389	0.125201	2.67e-05	0.000181771	-0.231684	0.257652	0.332083	-0.56631	0.00578713	0.0110215
gapA	Glyceraldehyde-3-phosphate dehydrogenase	Glycolysis	0.502181	0.0143895	0.0524605	0.737321	0.000112967	0.000640056	0.974633	2.42164e-06	8.39818e-06	1.20978	5.61434e-09	2.49323e-08
pgk	Phosphoglycerate kinase	Glycolysis	0.267074	0.192466	0.36364	0.183497	0.401742	0.530571	-0.0308087	0.881181	0.912267	-0.114382	0.577938	0.650573
gpmI	Phosphoglycerate mutase	Glycolysis	0.0152907	0.941437	0.981608	0.671905	0.000248133	0.00124852	1.46584	2.7304e-12	1.81203e-11	2.12246	3.00245e-23	3.91964e-22
eno	Enolase	Glycolysis	-1.09243	1.38e-07	2.48e-06	-1.31613	1.03e-05	7.69e-05	1.21702	4.68352e-09	2.27029e-08	0.993311	1.74767e-06	5.61163e-06
pykF	Pyruvate kinase II	Glycolysis	0.819004	7.63e-05	0.000668423	1.95047	0.48573	0.612465	1.88492	6.93885e-19	7.49742e-18	3.01641	1.81031e-42	6.73918e-41
pdhA	Pyruvate dehydrogenase E1 component alpha subunit	Pyruvate metabolism, TCA cycle	-0.77773	0.000192346	0.00144935	1.23174	0.385782	0.514772	-0.311693	0.138092	0.194436	1.69781	1.7747e-15	1.38403e-14
pdhB	Pyruvate dehydrogenase E1 component beta subunit	Pyruvate metabolism, TCA cycle	-0.446867	0.0321776	0.0982862	0.234901	0.386724	0.515885	0.278873	0.184873	0.25145	0.960641	6.09574e-06	1.83141e-05
pdhC	Dihydrolipoamide acetyltransferase	Pyruvate metabolism, TCA cycle	-0.532935	0.0134623	0.0498043	0.556637	0.387101	0.516242	0.716036	0.00102732	0.00236367	1.80562	6.38197e-16	5.12818e-15
pdhR	Pyruvate dehydrogenase complex regulator	Pyruvate metabolism regulation	0.483625	0.0184357	0.0633809	0.115148	0.387623	0.516794	-2.30944	1.57768e-26	2.88032e-25	-2.67791	4.04091e-34	9.77409e-33
aceE	Pyruvate dehydrogenase E1 component	TCA cycle	0.124686	0.541792	0.725384	-0.146777	7.16e-35	2.01e-32	-1.89799	2.76884e-19	3.06826e-18	-2.16945	2.88213e-24	4.08731e-23
aceF	Dihydrolipoamide acetyltransferase	TCA cycle	0.176233	0.388735	0.589671	0.300803	1.13e-34	2.98e-32	-1.14018	3.75994e-08	1.63022e-07	-1.01561	8.99084e-07	2.99381e-06
lpdA	Dihydrolipoamide dehydrogenase	TCA cycle	-0.141962	0.487607	0.680366	-0.504828	0.00134015	0.0051843	-0.439281	0.032186	0.0546176	-0.80215	0.00010023	0.000255671
aceA	Isocitrate lyase	Glyoxylate cycle	0.253563	0.222295	0.402445	0.349657	3.59e-37	1.14e-34	1.58424	7.57875e-14	5.69602e-13	1.68035	2.42312e-15	1.85928e-14
aceB	Malate synthase	Glyoxylate cycle	-1.08039	1.5e-05	0.000160219	1.08777	4.03e-36	1.2e-33	1.26645	1.36094e-07	5.55689e-07	3.43444	8.96718e-41	3.00906e-39
glcB	Malate synthase G	Glyoxylate cycle	-1.27378	3.86e-08	7.72e-07	2.55004	0.000131222	0.000721192	-0.416572	0.0841588	0.126944	3.40756	1.45739e-44	5.93543e-43
gltA	Citrate synthase	TCA cycle	-0.597366	0.00359504	0.0167452	-0.566426	0.000187438	0.000982554	0.603949	0.00324911	0.00678143	0.634888	0.00199783	0.00412284
acnB	Aconitase B	TCA cycle	-0.45212	0.0272538	0.0861169	0.171133	9.9e-31	2.25e-28	0.489925	0.0167858	0.0302856	1.11318	7.40991e-08	2.86593e-07
icd	Isocitrate dehydrogenase (NADP-dependent)	TCA cycle	-0.580173	0.00468251	0.0209307	-0.380168	0.00067287	0.00293074	0.280835	0.170097	0.233913	0.480838	0.0190966	0.0324288
sucA	2-oxoglutarate dehydrogenase E1 component	TCA cycle	-0.0413594	0.839661	0.929748	-0.0570909	0.739335	0.835623	0.515322	0.0119215	0.0223297	0.49959	0.0147805	0.0256105
sucB	Dihydrolipoamide succinyltransferase	TCA cycle	0.0280528	0.890899	0.957621	-0.071427	0.739742	0.835673	0.220811	0.280496	0.356177	0.121331	0.553194	0.625973
lpd	Dihydrolipoamide dehydrogenase	TCA cycle	-0.549199	2.4e-59	1.64e-56	-0.0193142	0.000169126	0.00090043	-1.22672	4.80839e-43	2.08291e-41	-0.696857	0.000189125	0.000463569
sucC	Succinyl-CoA synthetase alpha subunit	TCA cycle	-6.73104	5.57e-47	2.41e-44	0.384248	0.739742	0.835673	-5.77733	7.67282e-26	1.32467e-24	1.31952	0.628704	0.696692
sucD	Succinyl-CoA synthetase beta subunit	TCA cycle	-0.10259	0.615665	0.781263	-0.220256	0.741251	0.83718	-0.771311	0.000175843	0.000462412	-0.888978	1.59983e-05	4.53762e-05
acnD	Aconitase D	TCA cycle	-1.14634	7.28e-08	1.39e-06	-0.661237	1.2e-30	2.59e-28	-0.330324	0.124163	0.177402	0.154632	0.496602	0.571572
sdhA	Succinate dehydrogenase flavoprotein subunit	TCA cycle, Electron transport chain	-0.540448	0.00837052	0.034032	-0.334243	0.688272	0.796877	0.164537	0.421035	0.501934	0.370741	0.0702354	0.103358
sdhB	Succinate dehydrogenase iron-sulfur subunit	TCA cycle, Electron transport chain	-0.36529	0.0745626	0.181828	-0.119367	0.689157	0.797628	0.364365	0.0754822	0.11565	0.610287	0.00299606	0.00600599
sdhC	Succinate dehydrogenase cytochrome b subunit	TCA cycle, Electron transport chain	-7.59461	9.2e-55	5.48e-52	-0.483306	0.691622	0.798314	1.94091	4.72985e-17	4.50754e-16	9.00408	4.49782e-66	5.35803e-64
sdhD	Succinate dehydrogenase cytochrome b small subunit	TCA cycle, Electron transport chain	-0.241456	0.238002	0.422219	-0.37093	0.692096	0.798314	0.231522	0.258148	0.332617	0.102047	0.618467	0.68839
sdhE	Succinate dehydrogenase assembly factor	TCA cycle	-0.0213967	0.922986	0.972765	-0.314174	0.692022	0.798314	0.290343	0.18218	0.248026	-0.00247962	1	1
fumB	Fumarase B	TCA cycle	-0.129573	0.526524	0.710935	-0.210557	8.99e-05	0.00052461	-0.408844	0.0462883	0.0752339	-0.48983	0.0171606	0.0294881
fumC	Fumarase C	TCA cycle	0.213658	0.317712	0.516336	-0.221762	9.12e-05	0.000531007	2.19691	1.83359e-23	2.77367e-22	1.76148	7.03751e-16	5.62646e-15
mdh	Malate dehydrogenase	TCA cycle	-0.889803	1.56e-05	0.000166465	-0.568084	0.00224026	0.00801453	-0.50977	0.0128982	0.0239401	-0.188053	0.358457	0.432417
gltB	Glutamate synthase large subunit	Glutamine and glutamate metabolism	-0.943042	0.195373	0.36782	1.32681	0.000190388	0.00099583	4.20956	1.8301e-28	3.66404e-27	6.47383	5.91969e-55	3.91769e-53
gltC	Glutamate synthase small subunit	Glutamine and glutamate metabolism	-0.980853	3.89e-05	0.000375102	-0.425775	0.000191087	0.000998389	-1.15167	3.08615e-05	9.17374e-05	-0.597356	0.0752366	0.110139
gltD	Glutamate synthase small subunit	Glutamine and glutamate metabolism	-0.157661	0.446183	0.645538	-0.106469	0.000194183	0.00101235	0.0343846	0.870633	0.904221	0.0855696	0.685176	0.748651
gltP	Glutamate/proton symporter	Glutamine and glutamate metabolism	-0.260862	0.214424	0.39237	-0.0332012	0.000195222	0.00101554	0.779025	0.00023552	0.000607279	1.00667	2.60984e-06	8.23025e-06
gltS	Glutamate/aspartate transporter	Glutamine and glutamate metabolism	-0.106713	0.604884	0.775013	-1.36482	0.000206733	0.00107074	-4.39804	6.83877e-67	8.57545e-65	-5.65761	7.39033e-84	1.53108e-81
glnA	Glutamine synthetase	Nitrogen metabolism	-1.3991	1.94e-11	7.21e-10	0.0744134	0.000149648	0.000811234	-1.42817	8.50679e-12	5.37597e-11	0.0453459	0.826037	0.867357
glsA	Glutaminase	Nitrogen metabolism	0.15297	0.492875	0.6839	-0.113339	0.000187	0.000981338	0.868163	0.00013496	0.000362711	0.601839	0.0092515	0.016845
proA	Gamma-glutamyl phosphate reductase	Proline biosynthesis	-0.255293	0.216188	0.39484	-0.185278	0.449098	0.577584	0.183162	0.37785	0.457736	0.253167	0.225669	0.289818
proB	Glutamate 5-kinase	Proline biosynthesis	-0.266521	0.198472	0.371599	0.184869	0.449423	0.577755	-0.0268071	0.900272	0.929131	0.424587	0.0435379	0.0674221
proC	Pyrroline-5-carboxylate reductase	Proline biosynthesis	-1.60906	0.00339477	0.0160318	-0.433995	0.449472	0.577755	2.3972	1.82808e-10	1.03086e-09	3.56504	8.31848e-12	4.86948e-11
putA	Proline dehydrogenase/P5C dehydrogenase	Proline degradation	-0.661562	0.00128235	0.00729162	-0.00192499	0.480609	0.607132	1.9737	1.22778e-20	1.52353e-19	2.63333	7.7708e-34	1.84218e-32
argA	N-acetylglutamate synthase	Arginine biosynthesis	0.360565	0.135077	0.281826	-0.0196909	1.24e-16	6.59e-15	1.61815	4.68641e-11	2.78091e-10	1.23795	5.4268e-07	1.86436e-06
argB	N-acetylglutamate kinase	Arginine biosynthesis	-0.105379	0.776895	0.888049	0.305769	2.38e-16	1.23e-14	1.99638	4.27694e-10	2.31061e-09	2.40749	3.42338e-13	2.2224e-12
argC	N-acetyl-gamma-glutamyl-phosphate reductase	Arginine biosynthesis	-0.83062	0.00459361	0.0206301	1.36407	2.65e-16	1.35e-14	0.898333	0.00216224	0.00467471	3.09315	3.63694e-26	5.89456e-25
argD	Acetylornithine aminotransferase	Arginine biosynthesis	0.356292	0.0830063	0.196791	-0.352194	3e-16	1.5e-14	0.105689	0.609078	0.680004	-0.602804	0.00371257	0.00731837
argE	Acetylornithine deacetylase	Arginine biosynthesis	-0.491644	0.017593	0.0609678	-1.18146	3.39e-16	1.69e-14	-1.08232	3.52123e-07	1.35312e-06	-1.77229	3.31091e-15	2.51618e-14
argF	Ornithine carbamoyltransferase	Arginine biosynthesis	-0.629931	0.00278595	0.0137708	0.138159	3.7e-16	1.82e-14	0.656694	0.0019019	0.00414952	1.42477	4.4675e-11	2.39996e-10
argG	Argininosuccinate synthetase	Arginine biosynthesis	-0.656709	0.00438233	0.0197184	0.70231	3.77e-16	1.83e-14	-0.210799	0.403666	0.483284	1.14838	4.44562e-06	1.36667e-05
argH	Argininosuccinate lyase	Arginine biosynthesis	0.18715	0.402521	0.601069	0.422768	4.82e-16	2.32e-14	2.79319	2.67739e-34	7.37444e-33	3.02883	1.1322e-39	3.62077e-38
argO	Arginine exporter	Arginine transport	0.170302	0.433585	0.632588	-1.16445	5.81e-16	2.77e-14	1.69552	1.47944e-14	1.18281e-13	0.360628	0.112069	0.157191
argP	LysR-type transcriptional regulator for arginine	Arginine metabolism regulation	0.0996838	0.647623	0.803417	0.699658	1.64e-15	7.51e-14	-1.83266	8.19309e-13	5.69928e-12	-1.23218	7.2174e-07	2.43045e-06
argR	Arginine repressor	Arginine metabolism regulation	0.322493	0.120763	0.260024	0.569234	2.32e-15	1.05e-13	0.302086	0.151711	0.211251	0.548862	0.00897645	0.0163943
argS	Arginyl-tRNA synthetase	Translation (arginine incorporation)	0.215639	0.29282	0.490434	0.467722	2.36e-15	1.06e-13	0.123576	0.547778	0.624292	0.375664	0.0676965	0.09993
argT	Arginine ABC transporter substrate-binding protein	Arginine transport	-1.0341	5.67e-07	8.65e-06	-0.593626	2.49e-15	1.11e-13	-0.130763	0.523268	0.600379	0.309704	0.131677	0.180798
artI	Arginine ABC transporter periplasmic binding protein	Arginine transport	-0.728973	0.00139541	0.00779294	0.455048	4.06e-14	1.5e-12	1.04844	3.98567e-06	1.34502e-05	2.2324	4.47718e-21	5.12831e-20
artM	Arginine ABC transporter permease protein	Arginine transport	0.0383677	0.873541	0.94862	0.794841	4.52e-14	1.65e-12	1.78425	3.71379e-15	3.09916e-14	2.54079	1.75899e-28	3.26132e-27
artP	Arginine ABC transporter ATP-binding protein	Arginine transport	-0.484997	0.139195	0.28775	0.870172	4.54e-14	1.65e-12	3.19037	8.31314e-31	1.85972e-29	4.54509	3.96149e-56	2.90408e-54
accA	Acetyl-CoA carboxylase alpha subunit	Fatty acid biosynthesis	0.2671	0.193886	0.365599	0.0625548	2.4e-45	1.27e-42	0.113621	0.582874	0.65644	-0.0909215	0.661146	0.726057
accB	Acetyl-CoA carboxylase biotin carboxyl carrier protein	Fatty acid biosynthesis	0.386452	0.0603665	0.1565	1.37031	7.78e-41	3.71e-38	-0.726446	0.000505008	0.00123784	0.257454	0.212761	0.275224
accC	Acetyl-CoA carboxylase biotin carboxylase subunit	Fatty acid biosynthesis	0.158791	0.43824	0.637817	1.32222	2.11e-40	9.16e-38	0.510761	0.0129546	0.0240003	1.67419	1.61305e-15	1.26417e-14
accD	Acetyl-CoA carboxylase beta subunit	Fatty acid biosynthesis	-1.07421	0.00394756	0.0180693	2.46847	1.6e-39	6.34e-37	-2.99994	1.34762e-05	4.21075e-05	0.570921	0.393728	0.46856
betA	Choline dehydrogenase	Glycine, betaine metabolism	-0.430582	0.0381235	0.111697	0.571464	3.55e-11	7.91e-10	2.97156	2.82344e-41	1.0938e-39	3.9736	1.75723e-66	2.20347e-64
betB	Betaine-aldehyde dehydrogenase	Glycine, betaine metabolism	-0.508539	0.0143149	0.0523086	0.691029	3.85e-11	8.52e-10	2.61197	3.71052e-33	9.7683e-32	3.81153	3.46128e-62	3.50915e-60
betI	Betaine operon transcriptional regulator	Glycine, betaine metabolism regulation	0.0336294	0.883303	0.95268	0.869391	5.48e-11	1.19e-09	2.67291	1.43841e-32	3.58849e-31	3.50869	8.61089e-52	4.61021e-50
glyA	Serine hydroxymethyltransferase	Glycine, serine, and threonine metabolism	0.139348	0.495958	0.686545	0.0178549	0.000215249	0.00110524	0.0933939	0.648678	0.715829	-0.0280984	0.891272	0.92244
sdaA	L-serine dehydratase	Glycine, serine, and threonine metabolism	-0.155929	0.450593	0.649361	-0.249142	0.683998	0.79339	0.333971	0.108096	0.157545	0.240747	0.249954	0.317354
sdaB	L-serine dehydratase	Glycine, serine, and threonine metabolism	0.0216352	0.929495	0.974916	1.07386	0.68597	0.795318	-0.60687	0.0212164	0.0374629	0.445953	0.0776822	0.113406
ltaE	L-threonine aldolase	Threonine degradation	-0.221259	0.289464	0.487039	-0.189966	0.00159546	0.00602408	-0.785481	0.000274748	0.000701595	-0.754218	0.00063665	0.00143706
lysA	Diaminopimelate decarboxylase	Lysine biosynthesis	-0.285805	0.163673	0.32388	-0.240898	0.00177008	0.00659454	-0.764177	0.000226171	0.000585391	-0.719277	0.000543158	0.00123775
lysC	Aspartokinase	Aspartate metabolism	-0.495695	0.0156777	0.0558746	-0.690665	0.00181846	0.0067695	-4.12508	1.85317e-69	2.8485e-67	-4.32014	1.03227e-71	1.63958e-69
lysN	Lysine transporter	Lysine transport	0.480357	0.0191755	0.0654993	-0.334213	0.00181988	0.0067695	-2.20609	1.19048e-24	1.96286e-23	-3.02067	6.3496e-42	2.24117e-40
lysO	Lysine exporter	Lysine transport	0.419873	0.0537393	0.143215	-0.256247	0.00182283	0.00676989	-0.0150143	0.961872	0.978506	-0.691186	0.00410091	0.00802828
lysU	Lysyl-tRNA synthetase	Translation (lysine incorporation)	0.213543	0.29649	0.494495	0.666962	0.00182283	0.00676989	-0.739023	0.000330284	0.000832259	-0.2856	0.163297	0.218693
ilvA	Threonine deaminase	Isoleucine biosynthesis	-0.132839	0.519223	0.705044	0.77712	0.000697981	0.00302903	0.183316	0.376225	0.456701	1.09329	1.61632e-07	5.94732e-07
bioA	7,8-diaminopelargonic acid aminotransferase	Biotin biosynthesis	0.603807	0.00977226	0.0385769	-1.44737	9.12e-11	1.87e-09	2.5116	5.27686e-26	9.27833e-25	0.460174	0.0646905	0.0959385
bioB	Biotin synthase	Biotin biosynthesis	1.10674	0.000193665	0.00145097	-2.23629	9.51e-11	1.94e-09	4.69303	4.04311e-63	4.587e-61	1.34998	2.94749e-06	9.24608e-06
bioC	Biotin biosynthesis protein BioC	Biotin biosynthesis	-0.0226889	1	1	-1.16915	9.92e-11	2.01e-09	3.33515	5.11e-37	1.6564e-35	2.18825	1.24244e-14	9.01099e-14
bioD	Dethiobiotin synthase	Biotin biosynthesis	0.556679	0.0125713	0.0472416	0.420845	1.06e-10	2.14e-09	3.95609	1.08048e-61	1.17011e-59	3.82032	2.95717e-59	2.42947e-57
bioF	8-amino-7-oxononanoate synthase	Biotin biosynthesis	0.33727	0.11772	0.254856	-1.90093	1.17e-10	2.35e-09	2.95997	5.67017e-39	2.06247e-37	0.721648	0.00111709	0.00241622
bioH	Pimeloyl-ACP methyl ester esterase	Biotin biosynthesis	0.146087	0.47675	0.67032	0.0336929	1.25e-10	2.49e-09	-2.54031	1.02608e-30	2.26356e-29	-2.6527	8.68497e-33	1.93383e-31
bioP	Biotin transporter	Biotin transport	0.279093	0.187878	0.35781	-0.477927	1.36e-10	2.7e-09	1.3738	1.96805e-10	1.10197e-09	0.616752	0.00429661	0.00836672
ysB	Transcriptional regulator for sulfur metabolism	Sulfur metabolism, Cysteine biosynthesis	-0.739759	0.000337251	0.00234256	-0.815878	1.89e-07	1.99e-06	-1.02609	8.80016e-07	3.1888e-06	-1.10225	1.92242e-07	6.96602e-07
cysC	Adenylylsulfate kinase	Sulfate assimilation, Cysteine biosynthesis	-0.783033	0.000732761	0.00456419	0.438341	2.08e-07	2.18e-06	1.34373	4.70882e-09	2.27792e-08	2.565	2.53879e-26	4.15716e-25
cysD	Sulfate adenylyltransferase subunit	Sulfate assimilation, Cysteine biosynthesis	-1.71772	3.23e-15	2.05e-13	-0.49662	2.13e-07	2.23e-06	1.3424	2.35107e-10	1.31335e-09	2.56337	9.60858e-30	1.85364e-28
cysE	Serine O-acetyltransferase	Cysteine biosynthesis	-0.107352	0.603483	0.773842	0.326145	2.14e-07	2.24e-06	-0.305551	0.143533	0.201157	0.127958	0.541226	0.614619
cysG	Uroporphyrinogen-III C-methyltransferase	Sulfur metabolism, Siroheme biosynthesis	0.393612	0.000146551	0.00116971	-0.418621	2.16e-07	2.25e-06	3.91441	1.15272e-30	2.53119e-29	3.10229	7.89816e-48	3.65386e-46
cysH	Phosphoadenosine phosphosulfate reductase	Sulfate assimilation, Cysteine biosynthesis	0.476916	0.0513877	0.138569	2.82639	2.41e-07	2.49e-06	-6.01553	8.78212e-19	9.42496e-18	-3.57755	1.78398e-14	1.27065e-13
cysI	Sulfite reductase (NADPH) hemoprotein beta-component	Sulfate assimilation, Cysteine biosynthesis	0.0694167	0.744402	0.867518	-0.0286654	2.42e-07	2.5e-06	0.654682	0.00222607	0.00480183	0.556597	0.0100605	0.0181448
cysJ	Sulfite reductase (NADPH) flavoprotein alpha-component	Sulfate assimilation, Cysteine biosynthesis	0.236241	0.253558	0.441111	0.324201	2.44e-07	2.51e-06	1.47158	2.84718e-12	1.8869e-11	1.55954	1.47242e-13	9.89576e-13
cysK	O-acetylserine (thiol)-lyase	Cysteine biosynthesis	0.728422	0.0057109	0.0246713	-1.06951	2.49e-07	2.56e-06	3.52403	3.8782e-42	1.59307e-40	1.72609	2.61385e-11	1.44826e-10
cysL	Transcriptional regulator for sulfate transport	Sulfur metabolism	0.398441	0.119103	0.257381	-1.25453	2.57e-07	2.63e-06	1.12107	3.64417e-05	0.000106924	-0.532942	0.103195	0.146276
cysN	Sulfate adenylyltransferase subunit	Sulfate assimilation, Cysteine biosynthesis	-2.02785	1.57e-20	1.82e-18	-0.459399	2.78e-07	2.83e-06	1.94746	7.24857e-20	8.40376e-19	3.51581	4.9483e-52	2.67939e-50
cysQ	3′-phosphoadenosine 5′-phosphatase	Sulfur metabolism, Cysteine biosynthesis	-0.465256	0.0255964	0.081857	-0.326618	2.77e-07	2.83e-06	-0.0998408	0.637964	0.705804	0.0387604	0.859957	0.896275
cysS	Cysteinyl-tRNA synthetase	Translation (cysteine incorporation)	0.0788248	0.70166	0.841103	0.0817774	2.82e-07	2.86e-06	0.557128	0.00700567	0.0137658	0.560082	0.00677689	0.0127434
cysZ	Sulfate transporter	Sulfate transport	-0.107655	0.618698	0.783018	-0.213601	2.84e-07	2.88e-06	0.200803	0.373227	0.453449	0.0948009	0.690571	0.75356
metAS	Homoserine O-succinyltransferase	Methionine biosynthesis	-0.952451	7.21e-06	8.32e-05	-0.655125	0.00275527	0.00954827	-0.892131	4.79735e-05	0.00013871	-0.594992	0.0105751	0.0189794
metB	Cystathionine gamma-synthase	Methionine biosynthesis	-0.600979	0.00415034	0.0188706	-0.335066	0.00276333	0.00956922	-0.171583	0.421276	0.502096	0.0942784	0.668337	0.733109
metC	Cystathionine beta-lyase	Methionine biosynthesis	-0.454811	0.0280901	0.0884077	-0.686697	0.00277014	0.00958584	-0.535926	0.0106911	0.0201754	-0.767871	0.00035297	0.00082975
metE	Cobalamin-independent methionine synthase	Methionine biosynthesis	0.430695	0.0545206	0.144811	0.237922	0.00278953	0.00964593	-0.279976	0.283612	0.359418	-0.472553	0.0635731	0.0944283
metF	Methylenetetrahydrofolate reductase	Methionine biosynthesis	-0.744583	0.000442985	0.00296881	-0.598665	0.00282728	0.00976939	0.27307	0.201451	0.270399	0.418886	0.0595689	0.0891196
metG	Methionyl-tRNA synthetase	Translation (methionine incorporation)	0.105621	0.606062	0.775384	0.117361	0.00289962	0.0100121	0.0702285	0.732323	0.789841	0.0819695	0.689844	0.75306
metH	Cobalamin-dependent methionine synthase	Methionine biosynthesis	-0.508489	0.0136438	0.0503586	-0.0772599	0.00291516	0.0100585	0.367496	0.0750467	0.115057	0.798718	0.000123299	0.000310364
metI	Methionine ABC transporter permease protein	Methionine transport	-0.41004	0.0515019	0.138569	0.110803	0.00292763	0.0100942	-0.30688	0.156038	0.216328	0.213961	0.329235	0.403152
metJ	Transcriptional repressor of methionine biosynthesis	Methionine metabolism regulation	-0.327743	0.134345	0.281057	0.366258	0.00293177	0.0101011	-0.366881	0.118467	0.17049	0.327205	0.169354	0.225222
metK	S-adenosylmethionine synthetase	Methionine biosynthesis, SAM metabolism	-0.225065	0.274763	0.469264	-0.0582804	0.00293469	0.0101039	0.706748	0.000648874	0.00154826	0.873528	2.74122e-05	7.55897e-05
metL	Aspartokinase/homoserine dehydrogenase	Methionine, Lysine, and Threonine biosynthesis	-0.698898	0.000797871	0.0048993	0.0790391	0.00293897	0.010104	0.121851	0.561102	0.636432	0.899776	2.15464e-05	6.02161e-05
metN	Methionine ABC transporter ATP-binding protein	Methionine transport	-1.01686	0.319467	0.517725	0.211942	0.00293724	0.010104	1.18061	0.160156	0.221072	2.40034	0.0267805	0.043882
metQ	Methionine ABC transporter substrate-binding protein	Methionine transport	-0.320559	0.121576	0.260597	0.0575668	0.0029599	0.0101687	0.631993	0.00240072	0.00515333	1.01011	1.51023e-06	4.88213e-06
metR	Transcriptional activator for methionine biosynthesis	Methionine metabolism regulation	-0.845589	0.000230755	0.00167736	0.0157626	0.00302558	0.0103868	-0.383442	0.123011	0.176338	0.477777	0.0696226	0.102519
Transpoter genes related to ion homeostasis
kefC	Potassium/proton antiporter KefC	Potassium transport	0.300071	0.580767	0.757494	2.01256	0.000929795	0.00384256	2.6153	5.88311e-09	2.81739e-08	4.3302	4.66461e-34	1.11134e-32
kefB	Potassium/proton antiporter KefB	Potassium transport	-0.3474	1	1	-0.00688085	0.000931887	0.00384787	3.1488	4.99871e-05	0.000143747	3.48178	0.000142819	0.000355
kefF	Glutathione-regulated potassium efflux system accessory protein KefF	Potassium transport	-0.575751	0.00524118	0.0230815	0.104068	0.000940088	0.00387837	-1.19673	1.29786e-08	5.94646e-08	-0.516909	0.0136984	0.0239008
kefG	Potassium efflux system accessory protein KefG	Potassium transport	-0.150799	0.463928	0.659885	-0.00265187	0.000944211	0.00388976	0.0490711	0.813336	0.856474	0.197216	0.342385	0.41619
nhaA	Sodium/proton antiporter NhaA	Sodium transport	-0.280075	0.179716	0.347403	0.434578	0.319467	0.446804	1.30492	6.38764e-10	3.40079e-09	2.01958	6.03096e-21	6.87501e-20
nhaB	Sodium/proton antiporter NhaB	Sodium transport	0.707403	0.000605365	0.0038719	-0.189109	0.319758	0.446875	0.00381859	0.986317	0.998258	-0.892695	1.89799e-05	5.3451e-05
nhaC	Sodium/proton antiporter NhaC	Sodium transport	0.788679	0.000930992	0.0055801	0.348949	0.319736	0.446875	1.11624	1.30722e-05	4.09798e-05	0.676797	0.00655953	0.0124032
nhaD	Sodium/proton antiporter NhaD	Sodium transport	-1.10103	1.84e-07	3.14e-06	-0.659033	0.319799	0.446875	0.236314	0.261356	0.336221	0.67823	0.00180659	0.00375748
nhaP	Sodium/proton antiporter NhaP	Sodium transport	-0.39787	0.0556625	0.147433	0.113318	0.320397	0.44755	-0.317638	0.132444	0.18738	0.19355	0.363529	0.43776
nhaR	Transcriptional regulator of sodium/proton antiporters	Sodium transport regulation	-0.261794	0.21223	0.389949	-0.244535	0.323977	0.452315	-0.203883	0.343636	0.423545	-0.186662	0.395994	0.470669
Oxidative phosphorylation
Complex II: Succinate dehydrogenase (includes the succinate pathway as above mentioned in the metabolic pathway and the fumarate pathway serves as an alternative for anaerobic respiration).
frdA	Fumarate reductase flavoprotein subunit	Anaerobic respiration (fumarate reduction)	0.461541	0.0243738	0.0787932	0.00480097	7.02e-05	0.000424913	2.61445	1.97604e-33	5.26025e-32	2.15771	4.63436e-24	6.47587e-23
frdB	Fumarate reductase iron-sulfur protein subunit	Anaerobic respiration (fumarate reduction)	4.61069	5.23e-07	8.04e-06	0.363048	7.05e-05	0.000426272	1.36265	0.502488	0.581577	-2.78497	0.0250426	0.0415198
frdC	Fumarate reductase cytochrome b subunit	Anaerobic respiration (fumarate reduction)	0.656317	0.00150021	0.00826415	0.512605	7.07e-05	0.000426955	1.78086	4.17819e-17	3.9898e-16	1.63716	7.70776e-15	5.65909e-14
frdD	Fumarate reductase membrane anchor subunit	Anaerobic respiration (fumarate reduction)	0.991678	1.74e-06	2.37e-05	1.0929	7.09e-05	0.000427748	1.98508	1.10056e-20	1.37643e-19	2.08632	1.25186e-22	1.60353e-21
Complex III: Cytochrome bc1 complex
cyoA	Cytochrome bo oxidase subunit I	Aerobic respiration (electron transport chain)	-0.715969	0.000547658	0.00356501	-0.380104	1.73e-07	1.85e-06	-3.57715	2.02083e-50	1.20366e-48	-3.24143	1.23445e-39	3.92145e-38
cyoB	Cytochrome bo oxidase subunit II	Aerobic respiration (electron transport chain)	-2.80893	4.24e-13	2.19e-11	0.924702	1.74e-07	1.86e-06	-0.827631	0.0341522	0.0576667	2.90308	2.92884e-09	1.33806e-08
cyoC	Cytochrome bo oxidase subunit III	Aerobic respiration (electron transport chain)	-0.594996	0.0037834	0.0174689	0.549238	1.78e-07	1.89e-06	-3.46911	1.48826e-52	9.84938e-51	-2.32484	1.41725e-26	2.36954e-25
cyoD	Cytochrome bo oxidase subunit IV	Aerobic respiration (electron transport chain)	-0.0478208	0.818309	0.916821	0.508677	1.79e-07	1.9e-06	-1.88788	1.82522e-17	1.80066e-16	-1.33129	1.22877e-09	5.78388e-09
cyoE	Heme O synthase	Aerobic respiration (cytochrome bo oxidase)	0.334801	0.10832	0.239686	0.493987	1.83e-07	1.94e-06	-2.53602	4.96137e-26	8.7559e-25	-2.37658	1.55716e-23	2.06682e-22
Complex IV: Cytochrome c oxidase
ctaA	Heme A synthase	Aerobic respiration (cytochrome c oxidase)	-0.0482991	0.820665	0.918122	0.677781	1.11e-07	1.25e-06	0.43774	0.0403011	0.0667019	1.16386	5.3307e-08	2.10271e-07
ctaD	Cytochrome c oxidase subunit I	Aerobic respiration (electron transport chain)	0.885326	1	1	-3.8177	1.14e-07	1.28e-06	7.13176	1.57453e-19	1.79488e-18	2.43325	0.225712	0.289818
ctaE	Cytochrome c oxidase subunit III	Aerobic respiration (electron transport chain)	0.482221	0.0363899	0.107834	0.742991	1.2e-07	1.34e-06	1.5675	3.4491e-11	2.07251e-10	1.82846	3.04399e-15	2.32074e-14
ctaG	Cytochrome c oxidase assembly factor	Aerobic respiration (cytochrome c oxidase)	-0.146782	0.563001	0.743954	0.970778	1.21e-07	1.35e-06	1.17174	1.76917e-06	6.23527e-06	2.28947	7.4285e-21	8.42781e-20
cydA	Cytochrome bd-I oxidase subunit I	Microaerobic respiration (electron transport chain)	-0.349212	0.26939	0.462074	-0.093594	1.49e-07	1.61e-06	-0.992321	0.022755	0.039863	-0.737284	0.13776	0.18798
cydB	Cytochrome bd-I oxidase subunit II	Microaerobic respiration (electron transport chain)	-0.307654	0.248875	0.435988	0.0997088	1.58e-07	1.71e-06	-0.273703	0.41869	0.499388	0.133678	0.720399	0.779097
cydD	ABC transporter involved in cytochrome bd assembly	Cytochrome assembly and maintenance	-0.153598	0.45502	0.65326	0.739337	1.73e-07	1.85e-06	-0.262485	0.204547	0.273937	0.630464	0.002331	0.00476295
cydX	Cytochrome bd-I oxidase assembly factor	Microaerobic respiration (cytochrome bd oxidase)	0.765645	0.0331742	0.100827	-1.5419	1.73e-07	1.85e-06	-0.903443	0.153582	0.213544	-3.23554	4.27605e-05	0.000114726
ccoQ	Cytochrome c oxidase accessory protein	Aerobic respiration (cytochrome c oxidase)	0.188906	0.357043	0.553992	0.599487	0.0196992	0.0495772	2.67296	1.13413e-34	3.19772e-33	3.08354	4.12829e-44	1.63927e-42
ccoO	Cytochrome c oxidase subunit	Aerobic respiration (electron transport chain)	-0.107714	0.60047	0.77164	-0.165286	0.0196884	0.0495772	2.30105	8.64934e-27	1.60366e-25	2.24348	1.28406e-25	2.01932e-24
ccoN1	Cytochrome c oxidase subunit I	Aerobic respiration (electron transport chain)	-0.120119	6.69e-05	0.00059439	-0.691155	1.89e-09	3.05e-08	1.23194	6.0415e-07	2.2508e-06	0.660902	0.0917182	0.131558
ccoP2	Cytochrome c oxidase subunit II	Aerobic respiration (electron transport chain)	0.228823	0.269639	0.462335	7.8353	1.96e-09	3.14e-08	-6.48445	9.93973e-86	2.96017e-83	1.12996	7.31183e-08	2.83721e-07
Complex V: Electron transport chain (ATP Synthase)
atpA	ATP synthase F1 alpha subunit	Oxidative phosphorylation (ATP synthesis)	0.244066	0.063474	0.162348	0.386248	3.78e-13	1.16e-11	1.83206	4.21995e-16	3.80114e-15	1.97424	7.95357e-14	5.43741e-13
atpB	ATP synthase F0 A subunit	Oxidative phosphorylation (proton translocation)	0.344746	0.451618	0.649812	0.43718	3.99e-13	1.21e-11	1.09022	0.0139512	0.025667	1.18265	1	1
atpC	ATP synthase F1 epsilon subunit	Oxidative phosphorylation (ATP synthesis)	0.563866	0.00269915	0.0134398	0.330085	4.28e-13	1.28e-11	2.91256	0.0938808	0.139576	2.67879	0.397923	0.472765
atpD	ATP synthase F1 beta subunit	Oxidative phosphorylation (ATP synthesis)	0.332579	0.142429	0.293317	0.453457	4.85e-13	1.44e-11	2.0184	0.332409	0.412267	2.13928	0.389396	0.463752
atpF	ATP synthase F0 B subunit	Oxidative phosphorylation (proton translocation)	-3.87442	0.000447975	0.00299383	-3.00261	6.42e-13	1.87e-11	2.19023	0.102725	0.150843	2.7305	1	1
atpG	ATP synthase F1 gamma subunit	Oxidative phosphorylation (ATP synthesis)	0.493421	0.594164	0.766915	0.449219	7.3e-13	2.1e-11	2.58697	0.376211	0.456701	2.54277	0.000591283	0.00134061
atpH	ATP synthase F0 C subunit	Oxidative phosphorylation (proton translocation)	0.0394025	0.0173117	0.060124	0.594968	1.35e-12	3.82e-11	1.90345	0.311691	0.390536	2.45902	0.128741	0.177423
